# Supplementary material for: Determinants of Socioeconomic Inequalities in Traumatic Dental Injuries among Urban Indian Adolescents
Source: PLoS One. 2015 Oct 19;10(10):e0140860. doi: 10.1371/journal.pone.0140860 (PMC4610674; doi:10.1371/journal.pone.0140860)
Supplement: S1 File — (XLSX) [file pone.0140860.s001.xlsx]

## Sheet: Sheet1
id	studentid	core1	core2	core3	core4	core4ls	hmp1	hmp2	hmp3	hmpft	hmppt	hmp5	hmp5ot	hmp6	hmp6ot	hmppw	hmpgw	hmpww	hmpsw	hmpswot	hmp8_1	hmp8_2	hmp8_3	hmp8_4	hmp8_5	hmp8_6	hmp8_7	hmp8_8	hmp8_9	hmp8_10	hmp8_11	hmp8_12	hmp8_13	hmp8_14	hmp8_15	hmp8_16	hmp8_17	hmp8_18	hmp8_19	hmp8_20	bcfr	bcrv	bccv	bcsd	bcsw	bccp	bcch	bcbr	bcfj
Middle/ Upper Middle Class Homes	437	Girls	1996	15 Years	Higher Secondary (9th to 10th Standard)		Pucca	Yes	Yes	2		Electricity		LPG		1					1	1	1	1	1	0	1	1	0	1	1	1	1	1	1	1	0	0	0	0	More Than Once A Day	More Than Once A Day	More Than Once A Day	Once A Day	Once A Day	Once A Week	Once A Day	Once A Week	Once A Day
Middle/ Upper Middle Class Homes	438	Girls	1996	15 Years	Higher Secondary (9th to 10th Standard)		Pucca	Yes	Yes	2		Electricity		LPG		1					1	0	1	1	1	0	1	1	1	1	1	1	1	1	1	1	0	0	0	0	Once A Day	Once A Day	More Than Once A Day	Rarely	Once A Week	Rarely	Rarely	Rarely	Rarely
Middle/ Upper Middle Class Homes	101	Girls	1997	14 Years	Secondary (6th to 8th Standard)		Pucca	Yes	Yes	1		Electricity		LPG		1					1	0	1	1	1	0	1	1	1	1	1	1	1	1	1	1	0	0	0	0	Once A Day	Once A Day	More Than Once A Day	Once A Day	Once A Day	Once A Day	More Than Once A Day	Once A Week	Once A Week
Middle/ Upper Middle Class Homes	227	Girls	1999	12 Years	Secondary (6th to 8th Standard)		Pucca	Yes	Yes	1		Electricity		LPG		1					1	1	1	1	1	0	1	1	1	0	1	1	1	1	1	1	0	0	0	0	Once A Day	Once A Day	Once A Day	Once A Week	Once A Week	Rarely	Once A Week	Rarely	Once A Week
Middle/ Upper Middle Class Homes	328	Boys	1998	13 Years	Secondary (6th to 8th Standard)		Pucca	Yes	Yes	1		Electricity		LPG		1					1	1	1	1	1	0	1	1	1	1	1	1	1	1	1	1	0	0	0	0	More Than Once A Day	Once A Day	More Than Once A Day	Rarely	Rarely	Rarely	Rarely	Never	Once A Week
Middle/ Upper Middle Class Homes	447	Girls	1995	15 Years	Higher Secondary (9th to 10th Standard)		Pucca	Yes	Yes	1		Electricity		LPG		1					1	1	1	1	1	0	1	1	1	0	0	1	1	1	1	1	0	1	0	0	Once A Day	Once A Day	More Than Once A Day	Rarely	Once A Week	More Than Once A Day	Rarely	Never	Rarely
Middle/ Upper Middle Class Homes	449	Boys	1995	15 Years	Higher Secondary (9th to 10th Standard)		Pucca	Yes	Yes	1		Electricity		LPG		1					1	1	1	1	1	0	1	1	1	1	1	1	1	1	1	1	0	1	0	0	Once A Day	Once A Week	More Than Once A Day	Once A Day	Once A Day	Once A Week	Once A Day	Once A Day	Rarely
Middle/ Upper Middle Class Homes	560	Girls	1996	15 Years	Higher Secondary (9th to 10th Standard)		Pucca	No	Yes	1		Electricity		LPG		1					1	0	1	1	1	0	0	1	1	0	1	1	1	1	1	1	0	0	0	0	Once A Day	More Than Once A Day	More Than Once A Day	Rarely	Once A Week	Once A Week	Once A Week	Rarely	Once A Week
Middle/ Upper Middle Class Homes	502	Girls	1996	15 Years	Higher Secondary (9th to 10th Standard)		Pucca	Yes	Yes	1		Electricity		LPG		1					1	1	1	1	1	0	0	1	1	1	1	1	1	1	1	1	0	0	0	0	Once A Day	Never	Once A Day	Rarely	Rarely	Rarely	Rarely	Rarely	Rarely
Middle/ Upper Middle Class Homes	490	Boys	1996	15 Years	Higher Secondary (9th to 10th Standard)		Pucca	Yes	Yes	2		Electricity		LPG		1					1	0	1	1	1	0	1	1	1	1	1	1	1	1	1	1	0	0	0	0	Once A Day	More Than Once A Day	Once A Day	Once A Week	Once A Week	Rarely	Once A Week	Rarely	Never
Middle/ Upper Middle Class Homes	457	Girls	1996	15 Years	Higher Secondary (9th to 10th Standard)		Pucca	Yes	Yes	2		Electricity		LPG		1					1	1	1	1	1	0	0	1	0	1	1	1	1	1	1	1	0	1	0	0	Rarely	More Than Once A Day	More Than Once A Day	Rarely	Rarely	Rarely	Never	Rarely	Rarely
Middle/ Upper Middle Class Homes	458	Girls	1996	15 Years	Higher Secondary (9th to 10th Standard)		Pucca	Yes	Yes	2		Electricity		LPG		1					1	1	1	1	1	0	1	1	1		1	1	1	1	1	1	0	1	0	0	Once A Day	Rarely	More Than Once A Day	Rarely	Rarely	Rarely	More Than Once A Day	Rarely	Once A Week
Middle/ Upper Middle Class Homes	104	Girls	1998	13 Years	Secondary (6th to 8th Standard)		Pucca	Yes	Yes	1		Electricity		LPG		1					1	1	1	1	1	0	0	1	0	1	1	1	1	1	1	1	0	0	0	0	Once A Day	More Than Once A Day	More Than Once A Day	Once A Week	Once A Day	Rarely	Once A Week	Once A Week	More Than Once A Day
Middle/ Upper Middle Class Homes	543	Girls	1996	15 Years	Higher Secondary (9th to 10th Standard)		Pucca	Yes	Yes	2		Electricity		LPG		1					1	1	1	1	1	0	0	1	1	1	1	1	1	1	1	1	0	0	0	0	Once A Day	More Than Once A Day	More Than Once A Day	Rarely	Rarely	Rarely	Rarely	Never	Rarely
Middle/ Upper Middle Class Homes	66	Girls	1999	12 Years	Secondary (6th to 8th Standard)		Pucca	Yes	Yes	1		Electricity		LPG		1					1	0	1	1	1	0	1	1	1	1	1	1	1	1	1	1	0	0	0	0	More Than Once A Day	Once A Day	Once A Week	Rarely	Never	Once A Day	Once A Day	Rarely	Rarely
Middle/ Upper Middle Class Homes	468	Boys	1996	15 Years	Higher Secondary (9th to 10th Standard)		Pucca	Yes	Yes	1		Electricity		LPG		1					1	1	1	1	1	0	1	1	1	1	1	1	1	1	1	1	0	0	0	0	Once A Day	Once A Day	More Than Once A Day	Rarely	Once A Week	Once A Week	Rarely	Rarely	Once A Day
Middle/ Upper Middle Class Homes	476	Boys	1996	15 Years	Higher Secondary (9th to 10th Standard)		Pucca	Yes	Yes	2		Electricity		LPG		1					1	1	1	1	1	0	1	1	0	1	1	1	1	1	1	1	0	1	0	0	Once A Day	More Than Once A Day	More Than Once A Day	Rarely	Rarely	Rarely	Rarely	Rarely	Once A Week
Middle/ Upper Middle Class Homes	55	Boys	1998	13 Years	Secondary (6th to 8th Standard)		Pucca	Yes	Yes	1		Electricity		LPG		1					0	1	1	1	1	0	1	1	0	1	1	1	1	1	1	1	0	0	0	0	Once A Day	Once A Day	More Than Once A Day	Once A Week	Once A Week	Once A Week	Once A Week	Once A Week	Once A Week
Middle/ Upper Middle Class Homes	478	Boys	1996	15 Years	Higher Secondary (9th to 10th Standard)		Pucca	No	Yes	1		Electricity		LPG		1					1	1	1	1	1	0	1	1	0	1	1	1	1	1	1	1	0	1	0	0	More Than Once A Day	More Than Once A Day	More Than Once A Day	Rarely	Rarely	Rarely	Rarely	Rarely	Rarely
Middle/ Upper Middle Class Homes	338	Boys	1998	13 Years	Secondary (6th to 8th Standard)		Pucca	Yes	Yes	2		Electricity		LPG		1					1	1	1	1	1	0	1	1	1	1	1	1	1	1	1	1	0	0	0	0	Once A Day	More Than Once A Day	More Than Once A Day	Rarely	Rarely	Rarely	Rarely	Rarely	Rarely
Middle/ Upper Middle Class Homes	231	Girls	1999	12 Years	Secondary (6th to 8th Standard)		Pucca	Yes	Yes	1		Electricity		LPG		1					1	1	1	1	1	0	1	1	0	0	1	1	1	1	1	1	0	0	0	0	Once A Day	Once A Day	Once A Day	Rarely	Rarely	Rarely	Once A Week	Rarely	Once A Week
Middle/ Upper Middle Class Homes	13	Girls	1998	13 Years	Secondary (6th to 8th Standard)		Pucca	Yes	Yes	2	3	Electricity		LPG		1					1	0	1	1	1	0	1	1	1	1	1	1	1	1	1	0	0	0	0	0	Once A Day	Once A Day	Once A Day	Once A Day	Once A Week	Never	Once A Day	Rarely	More Than Once A Day
Middle/ Upper Middle Class Homes	484	Boys	1996	15 Years	Higher Secondary (9th to 10th Standard)		Pucca	Yes	Yes	2		Electricity		LPG		1					0	1	1	1	1	0	0	1	1	1	1	1	1	1	1	1	0	0	0	0	More Than Once A Day	Once A Day	More Than Once A Day	Once A Week	Rarely	Once A Week	Rarely	Rarely	Once A Day
Middle/ Upper Middle Class Homes	522	Girls	1995	15 Years	Higher Secondary (9th to 10th Standard)		Pucca	Yes	Yes	2		Electricity		LPG		1					0	1	1	1	1	0	1	1	1	1	1	1	1	1	1	1	0	0	0	0	Once A Day	Once A Day	Once A Day	Never	Rarely	Rarely	Never	Never	Rarely
Middle/ Upper Middle Class Homes	488	Girls	1996	15 Years	Higher Secondary (9th to 10th Standard)		Pucca	Yes	Yes	2		Electricity		LPG		1					1	1	1	1	1	0	1	1	1	1	1	1	1	1	1	1	1	1	0	0	Once A Day	Once A Day	More Than Once A Day	Rarely	Rarely	Rarely	Rarely	Rarely	Rarely
Middle/ Upper Middle Class Homes	531	Boys	1996	15 Years	Higher Secondary (9th to 10th Standard)		Pucca	No	Yes	1		Electricity		LPG		1					1	0	1	1	1	0	1	1	1	1	1	1	1	1	1	1	0	1	0	0	Once A Day	Once A Day	More Than Once A Day	Rarely	Once A Week	Rarely	Rarely	Rarely	Rarely
Middle/ Upper Middle Class Homes	456	Boys	1996	15 Years	Higher Secondary (9th to 10th Standard)		Pucca	Yes	Yes	1		Electricity		LPG		1					1	1	1	1	1	0	1	1	1	1	1	1	1	1	1	1	0	0	0	0	Once A Day	Once A Day	More Than Once A Day	Rarely	Rarely	Rarely	Rarely	Never	Once A Week
Middle/ Upper Middle Class Homes	435	Boys	1996	15 Years	Higher Secondary (9th to 10th Standard)		Pucca	Yes	Yes	2		Electricity		LPG		1					1	0	1	1	1	0	1	1	1	1	1	1	1	1	1	1	0	0	0	0	More Than Once A Day	Rarely	More Than Once A Day	Rarely	Rarely	Rarely	Rarely	Rarely	Rarely
Middle/ Upper Middle Class Homes	493	Girls	1996	15 Years	Higher Secondary (9th to 10th Standard)		Pucca	Yes	Yes	2		Electricity		LPG		1					0	1	1	1	1	0	0	1	1	1	1	1	1	1	1	1	0	0	0	0	Once A Week	Once A Day	Once A Day	Once A Week	Once A Week	Rarely	Once A Day	Never	Never
Middle/ Upper Middle Class Homes	497	Boys	1996	15 Years	Higher Secondary (9th to 10th Standard)		Pucca	No	Yes	2	3	Electricity		LPG		1					1	0	1	1	1	0	0	1	1	1	1	1	1	1	1	1	0	0	0	0	Rarely	Rarely	More Than Once A Day	Once A Day	Rarely	Rarely	Rarely	Rarely	Once A Week
Middle/ Upper Middle Class Homes	50	Girls	1999	12 Years	Secondary (6th to 8th Standard)		Pucca	Yes	Yes	1		Electricity		LPG		1					1	0	1	1	1	0	1	1	0	1	1	1	1	1	1	1	0	0	0	0	More Than Once A Day	Once A Day	Once A Day	Rarely	Rarely	Once A Day	Once A Day	Once A Day	Once A Day
Middle/ Upper Middle Class Homes	344	Boys	1998	13 Years	Secondary (6th to 8th Standard)		Pucca	Yes	Yes	1		Electricity		LPG		1					1	1	1	1	1	0	1	1	1	1	1	1	1	1	1	1	0	0	0	0	More Than Once A Day	Once A Day	More Than Once A Day	Once A Week	Once A Week	Rarely	Once A Day	Once A Week	Never
Middle/ Upper Middle Class Homes	406	Girls	1997	14 Years	Higher Secondary (9th to 10th Standard)		Pucca	Yes	Yes	1		Electricity		LPG		1					1	0	1	1	1	1	1	1	1	1	1	1	1	1	1	1	0	0	0	0	Once A Day	More Than Once A Day	More Than Once A Day	Once A Week	Once A Week	Once A Day	Once A Day	Once A Week	Rarely
Middle/ Upper Middle Class Homes	520	Boys	1996	15 Years	Higher Secondary (9th to 10th Standard)		Pucca	Yes	Yes	1		Electricity		LPG		1					1	1	1	1	1	0	1	1	1	1	1	1	1	1	1	1	0	1	0	0	More Than Once A Day	More Than Once A Day	More Than Once A Day	Rarely	Rarely	Rarely	Rarely	Rarely	Rarely
Middle/ Upper Middle Class Homes	391	Girls	1997	14 Years	Higher Secondary (9th to 10th Standard)		Pucca	Yes	Yes	2		Electricity		LPG		1					1	1	1	1	1	0	0	0	0	1	1	1	1	1	1	1	0	1	0	0	Once A Day	More Than Once A Day	More Than Once A Day	Rarely	Once A Day	Rarely	Rarely	Rarely	Rarely
Middle/ Upper Middle Class Homes	441	Girls	1996	15 Years	Higher Secondary (9th to 10th Standard)		Pucca	No	Yes	2		Electricity		LPG		1					1	1	1	1	1	0	1	1	1	1	1	1	1	1	1	1	0	0	0	0	Once A Day	Once A Day	More Than Once A Day	Once A Day	Once A Week	Rarely	Once A Week	Once A Week	Rarely
Middle/ Upper Middle Class Homes	513	Boys	1995	15 Years	Higher Secondary (9th to 10th Standard)		Pucca	Yes	Yes	1		Electricity		LPG		1					1	1	1	1	1	0	1	1	1	1	1	1	1	1	1	1	0	0	0	0	More Than Once A Day	More Than Once A Day	More Than Once A Day	Once A Day	Once A Week	Never	Rarely	Rarely	Rarely
Middle/ Upper Middle Class Homes	506	Girls	1996	15 Years	Higher Secondary (9th to 10th Standard)		Pucca	Yes	Yes	1		Electricity		LPG		1					1	1	1	1	1	0	1	1	1	1	1	1	1	1	1	1	0	0	0	0	Rarely	Once A Day	More Than Once A Day	Rarely	Rarely	Rarely	Rarely	Rarely	Never
Middle/ Upper Middle Class Homes	467	Girls	1996	15 Years	Higher Secondary (9th to 10th Standard)		Pucca	Yes	Yes	1		Electricity		LPG		1					1	1	1	1	1	0	0	1	1	1	1	1	1	1	1	1	0	0	0	0	Once A Day	Once A Day	More Than Once A Day	Rarely	Rarely	Rarely	Rarely	Rarely	Once A Day
Middle/ Upper Middle Class Homes	351	Boys	1998	13 Years	Secondary (6th to 8th Standard)		Pucca	Yes	Yes	2		Electricity		LPG		1					1	1	1	1	1	0	1	1	0	1	1	1	1	1	1	1	0	0	0	0	More Than Once A Day		More Than Once A Day	Rarely	Once A Day	Rarely	Once A Day	Once A Day	Once A Day
Middle/ Upper Middle Class Homes	254	Boys	1999	12 Years	Secondary (6th to 8th Standard)		Pucca	Yes	Yes	2		Electricity		LPG		1					1	0	1	1	1	0	1	1	1	1	1	1	1	1	1	1	0	0	0	0	Once A Day	Once A Day	More Than Once A Day	Rarely	Rarely	Rarely	Rarely	Rarely	Rarely
Middle/ Upper Middle Class Homes	527	Boys	1996	15 Years	Higher Secondary (9th to 10th Standard)		Pucca	Yes	Yes	2		Electricity		LPG		1					1	1	1	1	1	0	1	1	1	1	1	1	1	1	1	1	0	0	0	0	Once A Day	Once A Day	More Than Once A Day	Once A Week	Once A Week	Once A Week	Once A Week	Once A Week	Rarely
Middle/ Upper Middle Class Homes	530	Boys	1995	15 Years	Higher Secondary (9th to 10th Standard)		Pucca	Yes	Yes	1		Electricity		LPG		1					1	1	1	1	1	0	1	1	1	1	1	1	1	1	1	1	0	1	0	0	Once A Day	More Than Once A Day	More Than Once A Day	Once A Day	Once A Day	Once A Week	Once A Day	Rarely	Once A Week
Middle/ Upper Middle Class Homes	479	Boys	1996	15 Years	Higher Secondary (9th to 10th Standard)		Pucca	Yes	Yes	1		Electricity		LPG		1					1	1	1	1	1	0	0	0	0	0	1	1	1	1	1	1	0	0	0	0	More Than Once A Day	More Than Once A Day	More Than Once A Day	Once A Week	Once A Day	Rarely	Once A Day	Once A Week	Once A Day
Middle/ Upper Middle Class Homes	263	Boys	1997	14 Years	Secondary (6th to 8th Standard)		Pucca	Yes	Yes	2		Electricity		LPG		1					1	1	1	1	1	0	0	1	0	1	1	1	1	1	1	1	0	1	0	0	Once A Day	Rarely	Once A Day	Once A Day	Once A Day	Once A Week	Once A Day	Once A Week	Once A Day
Middle/ Upper Middle Class Homes	207	Boys	1999	12 Years	Secondary (6th to 8th Standard)		Pucca	Yes	Yes	1		Electricity		LPG		1					1	1	1	1	1	0	1	1	1	1	1	1	1	1	0	1	0	0	0	0	Once A Day	Rarely	Once A Day	Once A Day	More Than Once A Day	Rarely	Once A Day	Once A Week	Once A Week
Middle/ Upper Middle Class Homes	495	Boys	1996	15 Years	Higher Secondary (9th to 10th Standard)		Pucca	Yes	Yes	2		Electricity		LPG		1					0	1	1	1	1	0	0	1	1	1	1	1	1	1	1	1	0	0	0	0	Once A Week	Once A Day	More Than Once A Day	Once A Day	Once A Week	Rarely	Rarely	Rarely	Rarely
Middle/ Upper Middle Class Homes	379	Boys	1996	15 Years	Higher Secondary (9th to 10th Standard)		Pucca	Yes	Yes	1		Electricity		LPG		1					1	1	1	1	1	0	1	1	1	1	1	1	1	1	1	1	0	0	0	0	Once A Day	Rarely	More Than Once A Day	Once A Day	More Than Once A Day	Once A Day	Rarely	Rarely	Rarely
Middle/ Upper Middle Class Homes	544	Boys	1997	14 Years	Higher Secondary (9th to 10th Standard)		Pucca	Yes	Yes	2		Electricity		LPG		1					0	1	1	1	1	0	1	1	1	1	1	1	1	1	1	1	0	1	0	0	Once A Day	Rarely	More Than Once A Day	Rarely	Rarely	Rarely	Once A Week	Rarely	Once A Week
Middle/ Upper Middle Class Homes	462	Boys	1996	15 Years	Higher Secondary (9th to 10th Standard)		Pucca	Yes	Yes	1		Electricity		LPG		1					1	1	1	1	1	0	1	1	1	1	1	1	1	1	1	1	0	0	0	0	Once A Day	Rarely	More Than Once A Day	Rarely	Rarely	Rarely	Rarely	Rarely	Once A Week
Middle/ Upper Middle Class Homes	302	Girls	1997	13 Years	Secondary (6th to 8th Standard)		Pucca	Yes	No	1		Electricity		LPG		1					1	1	1	1	1	0	1	1	1	1	1	1	1	1	1	1	0	0	0	0	Once A Day	Once A Week	More Than Once A Day	Rarely	Rarely	Rarely	Rarely	Rarely	Rarely
Middle/ Upper Middle Class Homes	111	Girls	1998	13 Years	Secondary (6th to 8th Standard)		Pucca	Yes	No	2		Electricity		LPG		1					0	0	1	1	1	0	1	1	1	1	1	1	1	1	1	1	0	1	0	0	More Than Once A Day	More Than Once A Day	More Than Once A Day	Rarely	Rarely	Rarely	Once A Week	Rarely	Once A Day
Middle/ Upper Middle Class Homes	152	Girls	1995	15 Years	Higher Secondary (9th to 10th Standard)		Pucca	Yes	Yes	2		Electricity		LPG		1					0	1	1	1	1	1	1	1	1	1	1	1	1	1	1	1	0	1	0	0	More Than Once A Day	Once A Week	More Than Once A Day	Rarely	Rarely	Rarely	Rarely	Rarely	Rarely
Middle/ Upper Middle Class Homes	555	Girls	1996	15 Years	Higher Secondary (9th to 10th Standard)		Pucca	Yes	Yes	1		Electricity		LPG		1					1	1	1	1	1	0	1	1	1	1	1	1	1	1	1	1	0	0	0	0	Once A Day	Once A Day	More Than Once A Day	Rarely	Rarely	Rarely	Rarely	Rarely	Rarely
Middle/ Upper Middle Class Homes	324	Boys	1998	12 Years	Secondary (6th to 8th Standard)		Pucca	Yes	Yes	1		Electricity		LPG		1					1	1	1	1	1	0	1	1	1	1	1	1	1	1	1	1	0	1	0	0	More Than Once A Day	More Than Once A Day	More Than Once A Day	Rarely	Rarely	Rarely	Rarely	Rarely	Rarely
Middle/ Upper Middle Class Homes	398	Boys	1997	14 Years	Higher Secondary (9th to 10th Standard)		Pucca	Yes	Yes	1		Electricity		LPG		1					1	1	1	1	1	0	1	1	0	1	1	1	1	1	1	1	0	0	0	0	Once A Day	Once A Week	More Than Once A Day	More Than Once A Day	Rarely	Once A Day	Rarely	Once A Week	Rarely
Middle/ Upper Middle Class Homes	450	Boys	1995	15 Years	Higher Secondary (9th to 10th Standard)		Pucca	Yes	Yes	1		Electricity		LPG		1					0	0	1	1	1	0	1	1	1	1	1	1	1	1	1	1	0	1	0	0	Once A Day	Once A Day	More Than Once A Day	Rarely	Rarely	Rarely	Once A Day	Rarely	Rarely
Middle/ Upper Middle Class Homes	559	Boys	1996	15 Years	Higher Secondary (9th to 10th Standard)		Pucca	Yes	Yes	1		Electricity		LPG		1					0	0	1	1	1	0	1	1	1	1	1	1	1	1	1	1	0	0	0	0	Once A Day	Once A Week	More Than Once A Day	Rarely	Rarely	Rarely	Rarely	Rarely	Once A Week
Middle/ Upper Middle Class Homes	567	Boys	1996	15 Years	Higher Secondary (9th to 10th Standard)		Pucca	Yes	Yes	2		Electricity		LPG		1					1	0	1	1	1	0	0	1	1	1	1	1	1	1	1	1	1	1	0	0	Once A Day	Once A Week	Once A Day	Rarely	Once A Week	Once A Week	Once A Week	Once A Day	Once A Day
Middle/ Upper Middle Class Homes	23	Boys	1998	13 Years	Secondary (6th to 8th Standard)		Pucca	Yes	Yes	1		Electricity		LPG		1					1	1	1	1	1	1	1	1	0	1	1	1	1	1	1	1	0	0	0	0	More Than Once A Day	Once A Week	Once A Day	More Than Once A Day	Once A Day	Once A Week	Once A Week	Never	Once A Week
Middle/ Upper Middle Class Homes	496	Boys	1996	15 Years	Higher Secondary (9th to 10th Standard)		Pucca	Yes	Yes	2		Electricity		LPG		1					1	1	1	1	1	0	0	1	0	0	1	1	1	1	1	1	0	0	0	0	More Than Once A Day	Once A Day	More Than Once A Day	Rarely	Never	Rarely	Rarely	Rarely	Once A Day
Middle/ Upper Middle Class Homes	402	Boys	1997	14 Years	Higher Secondary (9th to 10th Standard)		Pucca	Yes	Yes	1		Electricity		LPG		1					1	1	1	1	1	0	1	1	0	1	1	1	1	1	1	1	0	1	0	0	Rarely	Rarely	More Than Once A Day	Rarely	Rarely	Rarely	Rarely	Rarely	Rarely
Middle/ Upper Middle Class Homes	85	Boys	1998	12 Years	Secondary (6th to 8th Standard)		Pucca	Yes	Yes	1		Electricity		LPG		1					0	1	1	1	1	0	1	1	0	1	1	1	1	1	1	1	0	0	0	0	More Than Once A Day	More Than Once A Day	More Than Once A Day	Once A Day	More Than Once A Day	Rarely	More Than Once A Day	Rarely	Rarely
Middle/ Upper Middle Class Homes	304	Boys	1998	13 Years	Secondary (6th to 8th Standard)		Pucca	Yes	Yes	1		Electricity		LPG		1					1	1	1	1	1	0	1	1	1	1	1	1	1	1	1	1	0	0	0	0	More Than Once A Day	Once A Day	More Than Once A Day	Once A Week	Once A Day	Rarely	Once A Week	Once A Week	Once A Week
Middle/ Upper Middle Class Homes	69	Girls	1998	13 Years	Secondary (6th to 8th Standard)		Pucca	Yes	Yes	2		Electricity		LPG		1					1	1	1	1	1	0	1	1	1	1	1	1	1	1	1	1	0	0	0	0	Once A Day	Once A Day	More Than Once A Day	More Than Once A Day	Once A Day	Once A Week	More Than Once A Day	Once A Day	Once A Day
Middle/ Upper Middle Class Homes	408	Girls	1997	14 Years	Higher Secondary (9th to 10th Standard)		Pucca	Yes	Yes	2		Electricity		LPG		1					1	1	1	1	1	0	1	1	0	1	1	1	1	1	1	1	0	0	0	0	Once A Day	Rarely	More Than Once A Day	Rarely	Never	Rarely	Once A Week	Once A Week	Never
Middle/ Upper Middle Class Homes	56	Boys	1997	14 Years	Secondary (6th to 8th Standard)		Pucca	Yes	Yes	1		Electricity		LPG		1					0	0	1	1	1	0	0	1	0	0	1	1	1	1	1	1	0	0	0	0	Once A Week	Once A Day	Once A Day	Rarely	Rarely	Rarely	Rarely	Rarely	Rarely
Middle/ Upper Middle Class Homes	574	Girls	1997	14 Years	Higher Secondary (9th to 10th Standard)		Pucca	Yes	Yes	2		Electricity		LPG		1					1	1	1	1	1	0	1	1	1	1	1	1	1	1	1	1	0	0	0	0	Once A Day	Once A Day	Once A Day	Once A Week	Once A Week	Rarely	Once A Week	Rarely	Once A Week
Middle/ Upper Middle Class Homes	24	Girls	1997	14 Years	Secondary (6th to 8th Standard)		Pucca	Yes	Yes	1		Electricity		LPG		1					1	0		1	1	0	1	1	0	1	1	1	1	1	1	1	0	0	0	0	Once A Day	Once A Day	Once A Day	Rarely	Once A Week	Rarely	Rarely	Rarely	Rarely
Middle/ Upper Middle Class Homes	308	Girls	1997	13 Years	Secondary (6th to 8th Standard)		Pucca	Yes	Yes	1		Electricity		LPG		1					1	1	1	1	1	0	0	1	1	1	1	1	1	1	1	1	0	0	0	0	More Than Once A Day	More Than Once A Day	More Than Once A Day	Once A Week	Rarely	Rarely	Rarely	Rarely	Once A Week
Middle/ Upper Middle Class Homes	181	Girls	1994	15 Years	Higher Secondary (9th to 10th Standard)		Pucca	Yes	Yes	1		Electricity		LPG		1					0	0	1	1	1	0	1	1	1	1	1	1	1	1	1	1	0	0	0	0	Once A Day	Once A Day	More Than Once A Day	Once A Day	Once A Day	Rarely	Once A Day	Never	Rarely
Middle/ Upper Middle Class Homes	122	Boys	1998	13 Years	Secondary (6th to 8th Standard)		Pucca	Yes	Yes	2		Electricity		LPG		1					0	1	1	1	1	0	0	1	1	1	1	1	1	1	1	1	0	0	0	0	Once A Day	Once A Day	Once A Day	Once A Day	Rarely	Rarely	Once A Day	Rarely	Once A Day
Middle/ Upper Middle Class Homes	201	Boys	1999	12 Years	Secondary (6th to 8th Standard)		Pucca	Yes	Yes	2		Electricity		LPG		1					1	1	1	1	1	0	1	1	1	1	1	1	1	1	1	1	0	0	0	0	Once A Week	Once A Week	More Than Once A Day	Rarely	Rarely	Rarely	Rarely	Rarely	Rarely
Middle/ Upper Middle Class Homes	386	Boys	1997	14 Years	Higher Secondary (9th to 10th Standard)		Pucca	Yes	Yes	2		Electricity		LPG		1					1	0	1	1	1	0	1	1	1	0	1	1	1	1	1	1	0	0	0	0	More Than Once A Day	Once A Week	More Than Once A Day	Rarely	Once A Day	Once A Week	Never	Rarely	Rarely
Middle/ Upper Middle Class Homes	120	Girls	1998	13 Years	Secondary (6th to 8th Standard)		Pucca	Yes	Yes	1		Electricity		LPG		1					1	1	1	1	1	0	1	1	1	1	1	1	1	1	1	1	0	0	0	0	Rarely	Once A Day	More Than Once A Day	Once A Week	Rarely	Rarely	Rarely	Rarely	Rarely
Middle/ Upper Middle Class Homes	532	Girls	1996	15 Years	Higher Secondary (9th to 10th Standard)		Pucca	Yes	Yes	1		Electricity		LPG		1					1	1	1	1	1	0	1	1	1	1	1	1	1	1	1	1	0	1	0	0	Rarely	Rarely	More Than Once A Day	Once A Day	Rarely	Rarely	Rarely	Rarely	Once A Day
Middle/ Upper Middle Class Homes	151	Boys	1995	15 Years	Higher Secondary (9th to 10th Standard)		Pucca	Yes	Yes		2	Electricity		LPG		1					1	0	1	1	1	0	1	1	0	0	1	1	1	1	1	1	0	0	0	0	Once A Week	Once A Day	More Than Once A Day	Rarely	Rarely	Once A Week	Rarely	Rarely	Once A Week
Middle/ Upper Middle Class Homes	507	Boys	1995	15 Years	Higher Secondary (9th to 10th Standard)		Pucca	Yes	Yes	1		Electricity		LPG		1					1	1	1	1	1	1	1	1	1	1	1	1	1	1	1	1	0	0	0	0	Once A Day	Once A Day	More Than Once A Day	Once A Week	Once A Day	Once A Week	Once A Week	Rarely	Once A Week
Middle/ Upper Middle Class Homes	498	Boys	1996	15 Years	Higher Secondary (9th to 10th Standard)		Pucca	Yes	Yes	2		Electricity		LPG		1					1	0	1	1	1	0	1	1	1	1	1	1	1	1	1	1	0	0	0	0	Once A Week	Once A Day	More Than Once A Day	Rarely	Rarely	Rarely	Rarely	Rarely	Rarely
Middle/ Upper Middle Class Homes	335	Boys	1997	14 Years	Secondary (6th to 8th Standard)		Pucca	Yes	Yes	2		Electricity		LPG		1					1	1	1	1	1	0	1	1	0	1	1	1	1	1	1	1	0	0	0	0	Rarely	Once A Day	More Than Once A Day	Once A Week	Once A Day	Once A Week	Once A Day	Rarely	Rarely
Middle/ Upper Middle Class Homes	25	Boys	1998	13 Years	Secondary (6th to 8th Standard)		Pucca	Yes	Yes	2		Electricity		LPG		1					1	1	1	1	1	0	1	1	1	1	1	1	1	1	1	1	0	0	0	0	Once A Day	Rarely	More Than Once A Day	Once A Day	Once A Week	Once A Week	Once A Day	Rarely	Once A Day
Middle/ Upper Middle Class Homes	439	Girls	1996	14 Years	Higher Secondary (9th to 10th Standard)		Pucca	Yes	Yes	2		Electricity		LPG		1					1	0	1	1	1	0	1	1	1	1	1	1	1	1	1	1	0	0	0	0	More Than Once A Day	Once A Day	More Than Once A Day	Once A Week	Once A Week	Once A Week	Rarely	Rarely	Once A Week
Middle/ Upper Middle Class Homes	521	Girls	1996	15 Years	Higher Secondary (9th to 10th Standard)		Pucca	Yes	Yes	2		Electricity		LPG		1					1	1	1	1	1	0	1	1	1	1	1	1	1	1	1	1	0	0	0	0	Once A Day	Once A Week	Once A Week	Once A Week	Once A Week	Rarely	Rarely	Rarely	Once A Week
Middle/ Upper Middle Class Homes	480	Girls	1996	15 Years	Higher Secondary (9th to 10th Standard)		Pucca	Yes	Yes	1		Electricity		LPG		1					1	0	1	1	1	0	1	1	1	1	1	1	1	1	1	1	0	0	0	0	More Than Once A Day	Once A Day	More Than Once A Day	Rarely	Once A Week	Rarely	Once A Week	Rarely	Rarely
Middle/ Upper Middle Class Homes	80	Boys	1998	13 Years	Secondary (6th to 8th Standard)		Pucca	Yes	Yes	1		Electricity		LPG		1					1	0	1	1	1	0	1	1	0	1	1	1	1	1	1	1	0	0	0	0	More Than Once A Day	Once A Week	Once A Week	Once A Week	Once A Week	Rarely	Once A Week	Never	Once A Week
Middle/ Upper Middle Class Homes	112	Boys	1996	14 Years	Secondary (6th to 8th Standard)		Pucca	Yes	Yes	2		Electricity		LPG		1					1	1	1	1	1	0	1	1	1	1	1	1	0	0	1	1	0	1	0	0	Once A Day	More Than Once A Day	More Than Once A Day	Once A Day	Once A Week	Once A Week	Once A Week	Once A Week	Once A Day
Middle/ Upper Middle Class Homes	222	Girls	1998	13 Years	Secondary (6th to 8th Standard)		Pucca	Yes	Yes	1		Electricity		LPG		1					1	0	1	1	1	0	1	1	0	0	1	1	1	1	1	1	0	0	0	0	More Than Once A Day	Once A Day	More Than Once A Day	Once A Week	Once A Week	Rarely	Once A Week	Once A Week	Once A Week
Middle/ Upper Middle Class Homes	491	Boys	1996	15 Years	Higher Secondary (9th to 10th Standard)		Pucca	Yes	Yes	2		Electricity		LPG		1					1	1	1	1	1	0	0	1	1	1	1	1	1	1	1	1	0	0	0	0	Once A Week	Rarely	More Than Once A Day	Rarely	Rarely	Rarely	Once A Week	Never	Once A Day
Middle/ Upper Middle Class Homes	210	Boys	1999	12 Years	Secondary (6th to 8th Standard)		Pucca	Yes	Yes	2		Electricity		LPG		1					0	1	1	1	1	0	1	1	1	1	1	1	1	1	1	1	0	0	0	0	Rarely	Rarely	More Than Once A Day	Rarely	Once A Day	Rarely	Rarely	Rarely	Rarely
Middle/ Upper Middle Class Homes	219	Girls	1999	12 Years	Secondary (6th to 8th Standard)		Pucca	Yes	Yes	2		Electricity		LPG		1					1	1	1	1	1	0	1	1	1	1	1	1	1	1	1	1	0	0	0	0	Once A Week	Once A Day	More Than Once A Day	Rarely	Once A Day	Rarely	Once A Week	Once A Week	Rarely
Middle/ Upper Middle Class Homes	250	Boys	1998	13 Years	Secondary (6th to 8th Standard)		Pucca	Yes	Yes	2		Electricity		LPG		1					1	1	1	1	1	0	1	1	0	0	1	1	1	1	1	1	0	0	0	0	More Than Once A Day	More Than Once A Day	More Than Once A Day	Once A Week	Rarely	Rarely	Once A Week	Rarely	Once A Day
Middle/ Upper Middle Class Homes	33	Girls	1999	12 Years	Secondary (6th to 8th Standard)		Pucca	Yes	Yes	1		Electricity		LPG		1					0	1	1	1	1	0	1	1	0	1	1	1	1	1	1	1	0	0	0	0	Once A Day	Once A Day	Once A Day	Rarely	Rarely	Rarely	Rarely	Rarely	Rarely
Middle/ Upper Middle Class Homes	448	Girls	1995	15 Years	Higher Secondary (9th to 10th Standard)		Pucca	Yes	Yes	1		Electricity		LPG		1					1	1	1	1	1	0	1	1	1	1	1	1	1	1	1	1	0	1	0	0	More Than Once A Day	Once A Day	More Than Once A Day	Never	Once A Day	Once A Week	Once A Week	Once A Week	Once A Week
Middle/ Upper Middle Class Homes	71	Girls	1999	12 Years	Secondary (6th to 8th Standard)		Pucca	Yes	Yes	1		Electricity		LPG		1					1	0	1	1	1	0	0	1	1	1	1	1	1	1	1	1	0	0	0	0	Once A Day	Rarely	Once A Day	Once A Day	More Than Once A Day	Once A Week	Once A Day	More Than Once A Day	Once A Day
Middle/ Upper Middle Class Homes	508	Girls	1996	15 Years	Higher Secondary (9th to 10th Standard)		Pucca	Yes	Yes	2		Electricity		LPG		1					1	1	1	1	1	0	1	1	1	1	1	1	1	1	1	1	0	0	0	0	More Than Once A Day	Once A Day	More Than Once A Day	More Than Once A Day	Once A Week	Once A Week	Once A Day	Once A Week	Rarely
Middle/ Upper Middle Class Homes	220	Boys	1999	12 Years	Secondary (6th to 8th Standard)		Pucca	Yes	Yes	2		Electricity		LPG		1					1	0	1	1	1	0	1	1	0	1	1	1	1	1	1	1	0	0	0	0	Once A Day	Once A Day	Once A Day	Rarely	Once A Week	Rarely	Once A Week	Rarely	Rarely
Middle/ Upper Middle Class Homes	374	Boys	1997	14 Years	Higher Secondary (9th to 10th Standard)		Pucca	Yes	Yes	2		Electricity		LPG		1					0	1	1	1	1	0	0	1	1	1	1	1	1	1	1	1	0	1	0	0	Once A Day	Once A Day	Once A Day	Once A Week	Rarely	Rarely	Rarely	Rarely	Rarely
Middle/ Upper Middle Class Homes	540	Boys	1996	15 Years	Higher Secondary (9th to 10th Standard)		Pucca	Yes	Yes	2		Electricity		LPG		1					1	1	1	1	1	0	1	1	1	1	1	1	1	1	1	1	0	1	0	0	Once A Day	More Than Once A Day	More Than Once A Day	Once A Week	Rarely	Rarely	Once A Week	Rarely	Once A Week
Middle/ Upper Middle Class Homes	9	Girls	1998	13 Years	Secondary (6th to 8th Standard)		Pucca	Yes	Yes	1		Electricity		LPG		1					0	1	1	1	1	0	1	1	1	1	1	1	1	1	1	1	0	0	0	0	Once A Day	More Than Once A Day	More Than Once A Day	Once A Week	Once A Week	Once A Week	Once A Day	Once A Week	Once A Day
Middle/ Upper Middle Class Homes	247	Girls	1997	14 Years	Secondary (6th to 8th Standard)		Pucca	Yes	Yes	2		Electricity		LPG		1					1	0	1	1	1	0	1	1	0	0	1	1	1	1	1	1	0	0	0	0	More Than Once A Day	Once A Week	More Than Once A Day	Once A Week	Once A Week	Rarely	Rarely	Rarely	Once A Week
Middle/ Upper Middle Class Homes	95	Girls	1999	12 Years	Secondary (6th to 8th Standard)		Pucca	Yes	Yes	1		Electricity		LPG		1					0	0	1	1	1	0	0	1	0	0	1	1	1	1	1	1	0	0	0	0	More Than Once A Day	Once A Day	More Than Once A Day	Rarely	Rarely	Rarely	Rarely	Rarely	Once A Day
Middle/ Upper Middle Class Homes	58	Boys	1996	15 Years	Secondary (6th to 8th Standard)		Pucca	Yes	Yes	2		Electricity		LPG		1					1	0	0	1	1	0	1	1	0	1	1	1	1	1	1	1	0	0	0	0	Rarely	Rarely	Once A Week	Once A Day	Rarely	Never	Once A Day	Rarely	Once A Week
Middle/ Upper Middle Class Homes	550	Girls	1995	15 Years	Higher Secondary (9th to 10th Standard)		Pucca	Yes	Yes	2		Electricity		LPG		1					1	1	1	1	1	0	0	1	1	1	1	1	1	1	1	1	0	0	0	0	Once A Day	Once A Day	More Than Once A Day	Rarely	Once A Day	Once A Day	Rarely	Rarely	Once A Day
Middle/ Upper Middle Class Homes	537	Girls	1995	15 Years	Higher Secondary (9th to 10th Standard)		Pucca	Yes	Yes	2		Electricity		LPG		1					1	1	1	1	1	0	1	1	1	1	1	1	1	1	1	1	0	1	0	0	More Than Once A Day	Rarely	More Than Once A Day	Rarely	Rarely	Never	Never	Never	Never
Middle/ Upper Middle Class Homes	512	Boys	1997	14 Years	Higher Secondary (9th to 10th Standard)		Pucca	Yes	Yes	1		Electricity		LPG		1					1	1	1	1	1	0	0	1	1	1	1	1	1	1	1	1	0	1	0	0	More Than Once A Day	Rarely	More Than Once A Day	Rarely	Once A Day	Never	More Than Once A Day	Never	Never
Middle/ Upper Middle Class Homes	417	Boys	1997	14 Years	Higher Secondary (9th to 10th Standard)		Pucca	Yes	Yes	1		Electricity		LPG		1					1	1	1	1	1	0	1	1	1	1	1	1	1	1	1	1	0	1	0	0	Once A Day	Once A Day	More Than Once A Day	Rarely	Rarely	Rarely	Never	Never	Rarely
Middle/ Upper Middle Class Homes	500	Girls	1996	15 Years	Higher Secondary (9th to 10th Standard)		Pucca	Yes	Yes	1		Electricity		LPG		1					1	1	1	1	1	0	0	1	1	1	1	1	1	1	1	1	0	0	0	0	Once A Day	More Than Once A Day	More Than Once A Day	Once A Week	Once A Week	Rarely	Rarely	Once A Week	Once A Week
Middle/ Upper Middle Class Homes	54	Girls	1998	13 Years	Secondary (6th to 8th Standard)		Pucca	Yes	Yes	2		Electricity		LPG		1					0	1	1	1	1	0	1	1	1	1	1	1	1	1	1	1	0	0	0	0	Once A Day	Once A Day	More Than Once A Day	Once A Week	Once A Week	Rarely	Once A Week	Rarely	Once A Week
Middle/ Upper Middle Class Homes	423	Boys	1996	15 Years	Higher Secondary (9th to 10th Standard)		Pucca	Yes	Yes	2		Electricity		LPG		1					1	1	1	1	1	0	1	1	0	1	1	1	1	1	1	1	0	1	0	0	More Than Once A Day	Once A Day	More Than Once A Day	Once A Week	Once A Day	Once A Week	Once A Day	Once A Day	Once A Week
Middle/ Upper Middle Class Homes	67	Girls	1998	12 Years	Secondary (6th to 8th Standard)		Pucca	Yes	Yes	2		Electricity		LPG		1					1	1	1	1	1	0	1	1	1	1	1	1	1	1	1	1	0	0	0	0	Once A Week	Once A Day	Once A Day	Once A Day	Once A Week	Once A Week	Once A Week	Once A Week	Once A Week
Middle/ Upper Middle Class Homes	494	Boys	1996	15 Years	Higher Secondary (9th to 10th Standard)		Pucca	Yes	Yes	2		Electricity		LPG		1					1	1	1	1	1	0	1	1	1	1	1	1	1	1	1	1	0	0	0	0	Once A Day	Once A Day	More Than Once A Day	Rarely	Rarely	Rarely	Rarely	Rarely	Rarely
Middle/ Upper Middle Class Homes	425	Girls	1996	15 Years	Higher Secondary (9th to 10th Standard)		Pucca	Yes	Yes	2		Electricity		LPG		1					1	1	1	1	1	0	0	1	1	1	1	1	1	1	1	1	0	1	0	0	Once A Day	Rarely	More Than Once A Day	Once A Week	More Than Once A Day	Once A Week	Once A Week	Rarely	More Than Once A Day
Middle/ Upper Middle Class Homes	566	Boys	1995	15 Years	Higher Secondary (9th to 10th Standard)		Pucca	Yes	Yes	2		Electricity		LPG		1					0	1	1	1	1	0	0	1	1	0	1	1	1	1	1	1	0	0	0	0	Once A Day	Once A Week	Once A Day	Once A Week	Rarely	Rarely	Once A Day	Once A Week	Once A Week
Middle/ Upper Middle Class Homes	166	Boys	1996	14 Years	Higher Secondary (9th to 10th Standard)		Pucca	Yes	Yes	2		Electricity		LPG		1					1	1	1	1	1	0	1	1	1	1	1	1	1	1	1	1	0	0	0	0	Once A Day	Never	More Than Once A Day	Rarely	Once A Day	Rarely	Once A Day	Rarely	Once A Day
Middle/ Upper Middle Class Homes	345	Boys	1998	13 Years	Secondary (6th to 8th Standard)		Pucca	Yes	Yes	1		Electricity		LPG		1					1	0	1	1	1	0	1	1	0	0	1	1	1	1	1	1	0	1	0	0	More Than Once A Day	Rarely	More Than Once A Day	Rarely	Rarely	Rarely	Rarely	Rarely	Rarely
Middle/ Upper Middle Class Homes	387	Boys	1997	14 Years	Higher Secondary (9th to 10th Standard)		Pucca	Yes	Yes	2		Electricity		LPG		1					0	1	1	1	1	0	1	1	1	1	1	1	1	1	1	1	0	0	0	0	Once A Day	Rarely	More Than Once A Day	More Than Once A Day	Once A Day	More Than Once A Day	Rarely	Rarely	Rarely
Middle/ Upper Middle Class Homes	307	Boys	1998	13 Years	Secondary (6th to 8th Standard)		Pucca	Yes	Yes	1		Electricity		LPG		1					1	1	1	1	1	0	1	1	1	1	1	1	1	1	1	1	0	0	0	0	Once A Day	Once A Day	More Than Once A Day	Rarely	Rarely	Rarely	Never	Rarely	Rarely
Middle/ Upper Middle Class Homes	26	Boys	1999	12 Years	Secondary (6th to 8th Standard)		Pucca	Yes	Yes	2		Electricity		LPG		1					1	0	1	1	1	1	1	0	0	1	1	1	1	1	1	1	0	0	0	0	More Than Once A Day	Once A Day	Once A Day	Once A Day	More Than Once A Day	Once A Day	Once A Day	Once A Day	Once A Week
Middle/ Upper Middle Class Homes	242	Boys	1998	13 Years	Secondary (6th to 8th Standard)		Pucca	Yes	Yes	2		Electricity		LPG		1					1	0	1	1	1	0	1	1	1	1	1	1	1	1	1	1	0	0	0	0	More Than Once A Day	More Than Once A Day	Once A Day	Once A Week	Once A Day	Once A Week	Once A Week	Rarely	Once A Day
Middle/ Upper Middle Class Homes	397	Boys	1997	14 Years	Higher Secondary (9th to 10th Standard)		Pucca	Yes	Yes	1		Electricity		LPG		1					1	0	1	1	1	0	1	1	1	1	1	1	1	1	1	1	0	0	0	0	Rarely	Once A Day	More Than Once A Day	Rarely	Rarely	Rarely	Rarely	Never	Once A Week
Middle/ Upper Middle Class Homes	52	Girls	1999	12 Years	Secondary (6th to 8th Standard)		Pucca	Yes	Yes	1		Electricity		LPG		1					1	0	1	1	1	1	1	1	1	0	1	1	1	1	1	1	0	0	0	0	More Than Once A Day	More Than Once A Day	More Than Once A Day	Rarely	Once A Day	Once A Day	Once A Week	Rarely	Rarely
Middle/ Upper Middle Class Homes	518	Girls	1995	15 Years	Higher Secondary (9th to 10th Standard)		Pucca	No	Yes	1		Electricity		LPG		1					1	1	1	1	1	0	1	1	1	0	1	1	1	1	1	1	0	1	0	0	Rarely	Once A Day	Once A Week	Rarely	Rarely	Rarely	Once A Week	Rarely	Once A Week
Middle/ Upper Middle Class Homes	536	Boys	1996	15 Years	Higher Secondary (9th to 10th Standard)		Pucca	Yes	Yes	1		Electricity		LPG		1					1	1	1	1	1	0	1	1	0	1	1	1	1	1	1	1	0	1	0	0	Once A Day	More Than Once A Day	More Than Once A Day	Rarely	Rarely	Rarely	Rarely	Rarely	Rarely
Middle/ Upper Middle Class Homes	107	Girls	1998	13 Years	Secondary (6th to 8th Standard)		Pucca	Yes	Yes	1		Electricity		LPG		1					1	1	1	1	1	0	1	1	0	1	1	1	1	1	1	1	0	0	0	0	Once A Day	Once A Day	More Than Once A Day	Rarely	Once A Day	Once A Day	Rarely	Rarely	Once A Day
Middle/ Upper Middle Class Homes	205	Girls	1999	12 Years	Secondary (6th to 8th Standard)		Pucca	Yes	Yes	1		Electricity		LPG		1					1	0	1	1	1	0	1	1	1	1	1	1	1	1	1	1	0	0	0	0	Rarely	Once A Day	More Than Once A Day	Once A Week	Rarely	Rarely	Once A Week	Rarely	Rarely
Middle/ Upper Middle Class Homes	8	Girls	1999	12 Years	Secondary (6th to 8th Standard)		Pucca	Yes	Yes	2		Electricity		LPG		1					1	1	1	1	1	0	1	0	0	1	1	1	1	1	1	1	1	1	1	0	Once A Day	Once A Day	Once A Day	More Than Once A Day	More Than Once A Day	Once A Day	More Than Once A Day	Once A Week	Once A Day
Middle/ Upper Middle Class Homes	361	Girls	1997	14 Years	Higher Secondary (9th to 10th Standard)		Pucca	Yes	Yes	1		Electricity		LPG		1					0	0	1	1	1	0	1	1	1	1	1	1	1	1	1	1	0	1	0	0	Rarely	Once A Day	More Than Once A Day	Rarely	Rarely	Rarely	Rarely	Rarely	Rarely
Middle/ Upper Middle Class Homes	410	Boys	1997	14 Years	Higher Secondary (9th to 10th Standard)		Pucca	Yes	Yes	2		Electricity		LPG		1					1	1	1	1	1	0	1	1	1	1	1	1	1	1	1	1	0	0	0	0	Once A Day	Once A Week	More Than Once A Day	Rarely	Once A Week	Once A Week	Never	Never	Once A Week
Middle/ Upper Middle Class Homes	153	Girls	1997	14 Years	Higher Secondary (9th to 10th Standard)		Pucca	Yes	Yes	2		Electricity		LPG		1					1	1	1	1	1	0	1	1	0	1	1	1	1	1	1	1	0	1	0	0	Once A Day	Once A Day	More Than Once A Day	Once A Week	Once A Week	Rarely	Once A Day	Rarely	Rarely
Middle/ Upper Middle Class Homes	368	Boys	1997	14 Years	Higher Secondary (9th to 10th Standard)		Pucca	Yes	Yes	2		Electricity		LPG		1					1	1	1	1	1	0	0	1	1	0	1	1	1	1	1	1	0	1	0	0	More Than Once A Day	More Than Once A Day	More Than Once A Day	More Than Once A Day	Rarely	Rarely	Rarely	Once A Week	More Than Once A Day
Middle/ Upper Middle Class Homes	261	Girls	1999	12 Years	Secondary (6th to 8th Standard)		Pucca	Yes	Yes	2		Electricity		LPG		1					1	1	1	1	1	0	1	1	1	0	1	1	1	1	1	1	0	0	0	0	Rarely	Once A Day	Once A Day	More Than Once A Day	More Than Once A Day	Once A Week	More Than Once A Day	Once A Week	Once A Day
Middle/ Upper Middle Class Homes	419	Boys	1997	14 Years	Higher Secondary (9th to 10th Standard)		Pucca	Yes	Yes	1		Electricity		LPG		1					1	1	1	1	1	0	1	1	1	0	1	1	1	1	1	1	0	0	0	0	Once A Day	More Than Once A Day	More Than Once A Day	Once A Week	Once A Week	Rarely	Once A Week	Once A Week	Rarely
Middle/ Upper Middle Class Homes	363	Girls	1997	14 Years	Higher Secondary (9th to 10th Standard)		Pucca	Yes	Yes	2		Electricity		LPG		1					1	1	1	1	1	0	1	1	1	1	1	1	1	1	1	1	0	1	0	0	Once A Week	Rarely	Once A Day	Never	Rarely	Rarely	Rarely	Never	Rarely
Middle/ Upper Middle Class Homes	504	Boys	1996	15 Years	Higher Secondary (9th to 10th Standard)		Pucca	Yes	Yes	1		Electricity		LPG		1					1	1	1	1	1	0	1	1	1	1	1	1	1	1	1	1	0	0	0	0	Once A Day	Rarely	Once A Day	Rarely	Rarely	Rarely	Rarely	Rarely	Rarely
Middle/ Upper Middle Class Homes	427	Boys	1996	15 Years	Higher Secondary (9th to 10th Standard)		Pucca	Yes	Yes	1		Electricity		LPG		1					1	0	1	1	1	0	1	1	0	1	1	1	1	1	1	1	0	1	0	0	Rarely	Once A Day	More Than Once A Day	Rarely	Rarely	Rarely	Rarely	Rarely	Rarely
Middle/ Upper Middle Class Homes	217	Boys	1998	13 Years	Secondary (6th to 8th Standard)		Pucca	Yes	Yes	1		Electricity		LPG		1					1	1	1	1	1	0	0	1	0	0	1	1	1	1	1	1	0	0	0	0	Once A Day	More Than Once A Day	More Than Once A Day	Once A Week	Rarely	Never	Once A Week	Rarely	Once A Week
Middle/ Upper Middle Class Homes	570	Boys	1997	15 Years	Higher Secondary (9th to 10th Standard)		Pucca	Yes	Yes	2		Electricity		LPG		1					1	1	1	1	1	1	1	1	1	1	1	1	1	1	1	1	0	1	0	0	More Than Once A Day	Rarely	More Than Once A Day	Rarely	Once A Week	Rarely	Once A Day	Rarely	Never
Middle/ Upper Middle Class Homes	571	Boys	1997	14 Years	Higher Secondary (9th to 10th Standard)		Pucca	Yes	Yes	2		Electricity		LPG		1					1	1	1	1	1	0	1	1	0	0	1	1	1	1	1	1	0	0	0	0	More Than Once A Day	More Than Once A Day	Rarely	More Than Once A Day	More Than Once A Day	Once A Week	Rarely	Once A Week	Rarely
Middle/ Upper Middle Class Homes	337	Girls	1998	13 Years	Secondary (6th to 8th Standard)		Pucca	Yes	Yes	2		Electricity		LPG		1					1	0	1	1	1	0	1	1	1	1	1	1	1	1	1	1	0	0	0	0	Once A Day	Once A Day	More Than Once A Day	Once A Week	Once A Week	Rarely	Never	Never	Rarely
Middle/ Upper Middle Class Homes	489	Boys	1996	15 Years	Higher Secondary (9th to 10th Standard)		Pucca	Yes	Yes	2		Electricity		LPG		1					1	0	1	1	1	0	1	1	1	1	1	1	1	1	1	1	0	0	0	0	Once A Day	More Than Once A Day	More Than Once A Day	Rarely	Once A Week	Once A Week	Once A Week	Rarely	Once A Week
Middle/ Upper Middle Class Homes	84	Boys	1999	12 Years	Secondary (6th to 8th Standard)		Pucca	Yes	Yes	1		Electricity		LPG		1					0	1	1	1	1	0	0	1	0	0	1	1	1	1	1	1	0	0	0	0	Once A Day	Once A Week	Once A Day	Once A Day	Never	Never	Once A Day	Once A Week	Once A Day
Middle/ Upper Middle Class Homes	477	Girls	1996	15 Years	Higher Secondary (9th to 10th Standard)		Pucca	Yes	Yes	2		Electricity		LPG		1					1	1	1	1	1	0	1	1	1	1	1	1	1	1	1	1	0	0	0	0	Once A Day	Once A Day	More Than Once A Day	Once A Week	Once A Week	Rarely	Once A Week	Rarely	Once A Week
Middle/ Upper Middle Class Homes	557	Boys	1996	15 Years	Higher Secondary (9th to 10th Standard)		Pucca	Yes	Yes		2	Electricity		LPG		1					1	1	1	1	1	0	1	1	1	1	1	1	1	1	1	1	0	0	0	0	Once A Day	Once A Day	More Than Once A Day	Rarely	Never	Never	Rarely	Rarely	Once A Day
Middle/ Upper Middle Class Homes	237	Girls	1998	13 Years	Secondary (6th to 8th Standard)		Pucca	Yes	Yes	1		Electricity		LPG		1					1	0	1	1	1	0	1	1	1	0	1	1	1	1	1	1	0	0	0	0	More Than Once A Day	Once A Day	More Than Once A Day	Once A Week	Once A Week	Once A Week	Once A Week	Once A Week	Once A Week
Middle/ Upper Middle Class Homes	265	Boys	1998	13 Years	Secondary (6th to 8th Standard)		Pucca	Yes	Yes	1		Electricity		LPG		1					1	1	1	1	1	0	1	1	1	0	1	1	1	1	1	1	0	0	0	0	More Than Once A Day	Once A Day	Once A Day	Once A Week	Once A Day	Rarely	Rarely	Rarely	Once A Week
Middle/ Upper Middle Class Homes	381	Boys	1996	14 Years	Higher Secondary (9th to 10th Standard)		Pucca	Yes	Yes	1		Electricity		LPG		1					1	1	1	1	1	0	1	1	1	1	1	1	1	1	1	1	0	0	0	0	Once A Day	Once A Day	More Than Once A Day	Rarely	Rarely	Rarely	Rarely	Never	Rarely
Middle/ Upper Middle Class Homes	546	Boys	1996	15 Years	Higher Secondary (9th to 10th Standard)		Pucca	Yes	Yes	2		Electricity		LPG		1					1	1	1	1	1	0	1	1	1	1	1	1	1	1	1	1	0	1	0	0	Once A Day	Once A Day	More Than Once A Day	Rarely	Rarely	Rarely	Never	Rarely	Rarely
Middle/ Upper Middle Class Homes	472	Boys	1996	15 Years	Higher Secondary (9th to 10th Standard)		Pucca	Yes	Yes	1		Electricity		LPG		1					1	0	1	1	1	0	1	1	1	1	1	1	1	1	1	1	0	0	0	0	More Than Once A Day	Once A Week	More Than Once A Day	Once A Week	Rarely	Once A Week	Rarely	Rarely	Once A Day
Middle/ Upper Middle Class Homes	320	Girls	1998	12 Years	Secondary (6th to 8th Standard)		Pucca	Yes	Yes	1		Electricity		LPG		1					1	1	1	1	1	0	1	1	1	1	1	1	1	1	1	1	0	0	0	0	More Than Once A Day	More Than Once A Day	Once A Day	Never	Rarely	Rarely	Never	Rarely	Rarely
Middle/ Upper Middle Class Homes	575	Boys	1996	14 Years	Higher Secondary (9th to 10th Standard)		Pucca	Yes	Yes		2	Electricity		LPG		1					1	1	1	1	1	1	1	1	1	1	1	1	1	1	1	1	0	0	0	0	Once A Week	Once A Week	More Than Once A Day	Rarely	Rarely	Rarely	Once A Day	Rarely	Rarely
Middle/ Upper Middle Class Homes	342	Girls	1998	13 Years	Secondary (6th to 8th Standard)		Pucca	Yes	Yes	1		Electricity		LPG		1					1	0	1	1	1	0	0	1	1	1	1	1	1	1	1	1	0	1	0	0	Rarely	Never	More Than Once A Day	Rarely	Rarely	Once A Week	Once A Week	Rarely	Never
Middle/ Upper Middle Class Homes	481	Boys	1996	15 Years	Higher Secondary (9th to 10th Standard)		Pucca	Yes	Yes	2		Electricity		LPG		1					1	0	1	1	1	1	1	1	1	0	1	1	1	1	1	1	0	0	0	0	More Than Once A Day	More Than Once A Day	Never	Once A Day	Never	Rarely	Never	More Than Once A Day	More Than Once A Day
Middle/ Upper Middle Class Homes	182	Girls	1997	14 Years	Higher Secondary (9th to 10th Standard)		Pucca	No	Yes	1		Electricity		LPG		1					0	1	1	1	1	0	1	1	1	1	1	1	1	1	1	1	0	0	0	0	Once A Week	Once A Day	More Than Once A Day	Once A Day	More Than Once A Day	Once A Week	More Than Once A Day	Once A Week	Once A Week
Middle/ Upper Middle Class Homes	436	Boys	1996	15 Years	Higher Secondary (9th to 10th Standard)		Pucca	Yes	Yes	2		Electricity		LPG		1					1	1	1	1	1	0	0	1	0	1	1	1	1	1	1	1	0	0	0	0	Once A Week	Once A Day	More Than Once A Day	Rarely	Once A Week	Rarely	Rarely	Rarely	Once A Week
Middle/ Upper Middle Class Homes	19	Boys	1998	13 Years	Secondary (6th to 8th Standard)		Pucca	Yes	Yes	1		Electricity		LPG		1					1	0	1	1	1	0	1	1	1	1	1	1	1	1	1	1	0	0	0	0	Once A Day	More Than Once A Day	Once A Day	Once A Day	Once A Day	Once A Week	Once A Week	Once A Week	Once A Week
Middle/ Upper Middle Class Homes	147	Girls	1997	14 Years	Higher Secondary (9th to 10th Standard)		Pucca	Yes	Yes	2		Electricity		LPG		1					0	1	1	1	1	1	0	1	1	1	1	1	1	1	1	1	0	1	0	0	Once A Day	Rarely	More Than Once A Day	Once A Week	Once A Week	Rarely	Rarely	Rarely	Rarely
Middle/ Upper Middle Class Homes	316	Girls	1998	13 Years	Secondary (6th to 8th Standard)		Pucca	Yes	Yes	1		Electricity		LPG		1					1	1	1	1	1	0	1	1	1	1	1	1	1	1	1	1	0	1	0	0	More Than Once A Day	More Than Once A Day	More Than Once A Day	Rarely	Rarely	Rarely	Rarely	Rarely	Rarely
Middle/ Upper Middle Class Homes	350	Boys	1998	12 Years	Secondary (6th to 8th Standard)		Pucca	Yes	Yes	2		Electricity		LPG		1					1	1	1	1	1	0	1	1	1	1	1	1	1	1	1	1	0	1	0	0	Once A Week	Once A Day	Once A Day	Rarely	Once A Week	Rarely	Rarely	Rarely	Once A Week
Middle/ Upper Middle Class Homes	384	Boys	1997	14 Years	Higher Secondary (9th to 10th Standard)		Pucca	Yes	Yes	2		Electricity		LPG		1					1	1	1	1	1	0	0	1	0	1	1	1	1	1	1	1	0	0	0	0	Once A Day	Once A Day	More Than Once A Day	Rarely	Once A Week	Rarely	Once A Week	Once A Week	Once A Week
Middle/ Upper Middle Class Homes	169	Girls	1997	13 Years	Higher Secondary (9th to 10th Standard)		Pucca	Yes	Yes	2		Electricity		LPG		1					1	0	1	1	1	0	0	1	1	1	1	1	1	1	1	1	0	0	0	0	Once A Day	Once A Day	Once A Day	Rarely	Once A Week	Once A Week	Once A Week	Rarely	Once A Week
Middle/ Upper Middle Class Homes	319	Girls	1998	13 Years	Secondary (6th to 8th Standard)		Pucca	Yes	Yes	1		Electricity		LPG		1					1	1	1	1	1	0	0	1	1	1	1	1	1	1	1	1	0	0	0	0	Once A Day	Once A Day	More Than Once A Day	Rarely	Rarely	Rarely	Rarely	Rarely	Rarely
Middle/ Upper Middle Class Homes	380	Girls	1997	14 Years	Higher Secondary (9th to 10th Standard)		Pucca	Yes	Yes	1		Electricity		LPG		1					1	1	1	1	1	0	0	1	1	1	1	1	1	1	1	1	0	0	0	0	Once A Day	Once A Day	Once A Day	Once A Week	Once A Week	Once A Week	Rarely	Once A Day	Rarely
Middle/ Upper Middle Class Homes	224	Boys	1999	12 Years	Secondary (6th to 8th Standard)		Pucca	Yes	Yes	2		Electricity		LPG		1					0	0	1	1	1	0	1	1	1	1	1	1	1	1	1	1	0	0	0	0	Once A Week	Rarely	More Than Once A Day	More Than Once A Day	Once A Day	Rarely	Rarely	Rarely	More Than Once A Day
Middle/ Upper Middle Class Homes	262	Boys	1998	13 Years	Secondary (6th to 8th Standard)		Pucca	Yes	Yes	2		Electricity		LPG		1					1	1	1	1	1	0	1	1	1	1	1	1	1	1	1	1	0	0	0	0	Once A Day	Once A Day	More Than Once A Day	Rarely	Once A Week	Rarely	Once A Week	Rarely	Once A Week
Middle/ Upper Middle Class Homes	109	Girls	1998	13 Years	Secondary (6th to 8th Standard)		Pucca	Yes	Yes	1		Electricity		LPG		1					1	1	1	1	1	0	1	1	1	1	1	1	1	1	1	1	0	0	0	0	Once A Day	More Than Once A Day	More Than Once A Day	Once A Day	More Than Once A Day	Once A Day	Once A Day	Rarely	More Than Once A Day
Middle/ Upper Middle Class Homes	53	Boys	1999	12 Years	Secondary (6th to 8th Standard)		Pucca	Yes	Yes	1		Electricity		LPG		1					1	1	1	1	1	0	0	1	1	1	1	1	1	1	1	1	0	0	0	0	More Than Once A Day	Once A Day	More Than Once A Day	Once A Week	Once A Week	Rarely	Rarely	Never	Rarely
Middle/ Upper Middle Class Homes	422	Boys	1996	15 Years	Higher Secondary (9th to 10th Standard)		Pucca	Yes	Yes	2		Electricity		LPG		1					1	1	1	1	1	0	1	1	1	1	1	1	1	1	1	1	0	1	0	0	More Than Once A Day	Rarely	More Than Once A Day	Rarely	Rarely	Rarely	Never	Never	More Than Once A Day
Middle/ Upper Middle Class Homes	420	Girls	1997	14 Years	Higher Secondary (9th to 10th Standard)		Pucca	Yes	Yes	2		Electricity		LPG		1					1	0	1	1	1	0	0	1	1	1	1	1	1	1	1	1	0	0	0	0	Once A Day	Once A Day	Once A Day	Once A Week	Once A Week	Rarely	Once A Week	Rarely	Rarely
Middle/ Upper Middle Class Homes	378	Girls	1997	14 Years	Higher Secondary (9th to 10th Standard)		Pucca	Yes	Yes	1		Electricity		LPG		1					0	1	1	1	1	0	1	1	1	1	1	1	1	1	1	1	0	0	0	0	Once A Day	Once A Day	More Than Once A Day	Rarely	Rarely	Rarely	Once A Week	Once A Week	Once A Week
Middle/ Upper Middle Class Homes	501	Girls	1996	15 Years	Higher Secondary (9th to 10th Standard)		Pucca	Yes	Yes	2		Electricity		LPG		1					1	0	1	1	1	1	1	1	1	1	1	1	1	1	1	1	0	0	0	0	Once A Day	Once A Week	Once A Day	Once A Day	Never	Rarely	Rarely	Rarely	Once A Day
Middle/ Upper Middle Class Homes	464	Boys	1996	15 Years	Higher Secondary (9th to 10th Standard)		Pucca	Yes	Yes	2		Electricity		LPG		1					1	1	1	1	1	0	0	1	1	1	1	1	1	1	1	1	0	0	0	0	Rarely	Once A Day	More Than Once A Day	Rarely	Once A Week	Rarely	Rarely	Rarely	Once A Week
Middle/ Upper Middle Class Homes	117	Girls	1998	13 Years	Secondary (6th to 8th Standard)		Pucca	Yes	Yes		2	Electricity		LPG		1					0	1	1	1	1	0	0	1	0	0	1	1	1	1	1	1	0	0	0	0	Once A Week	Once A Day	More Than Once A Day	Rarely	Once A Week	Rarely	Never	Never	Never
Middle/ Upper Middle Class Homes	115	Girls	1998	13 Years	Secondary (6th to 8th Standard)		Pucca	Yes	Yes	2		Electricity		LPG		1					1	1	1	1	1	0	1	1	0	1	1	1	1	1	1	1	0	1	0	0	Once A Day	Never	Once A Day	Once A Week	Once A Week	Rarely	Once A Day	Rarely	Once A Day
Middle/ Upper Middle Class Homes	360	Boys	1997	14 Years	Higher Secondary (9th to 10th Standard)		Pucca	Yes	Yes	1		Electricity		LPG		1					1	0	1	1	1	0	1	1	1	0	1	1	1	1	1	1	0	0	0	0	Once A Week	Once A Week	More Than Once A Day	Once A Week	Once A Day	Once A Day	Once A Week	Once A Week	More Than Once A Day
Middle/ Upper Middle Class Homes	322	Boys	1998	13 Years	Secondary (6th to 8th Standard)		Pucca	Yes	Yes	1		Electricity		LPG		1					1	1	1	1	1	0	1	1	1	1	1	1	1	1	1	1	0	0	0	0	Once A Day	Rarely	More Than Once A Day	Once A Week	Once A Day	Once A Week	Once A Week	Never	More Than Once A Day
Middle/ Upper Middle Class Homes	326	Girls	1998	13 Years	Secondary (6th to 8th Standard)		Pucca	Yes	Yes	1		Electricity		LPG		1					1	1	1	1	1	0	1	1	0	1	1	1	1	1	1	1	0	0	0	0	Once A Day	Never	More Than Once A Day	Rarely	Rarely	Rarely	Rarely	Rarely	Rarely
Middle/ Upper Middle Class Homes	315	Girls	1998	13 Years	Secondary (6th to 8th Standard)		Pucca	Yes	Yes	1		Electricity		LPG		1					1	1	1	1	1	0	1	1	1	1	0	1	1	1	1	1	0	0	0	0	More Than Once A Day	Once A Day	More Than Once A Day	Rarely	Rarely	Rarely	Rarely	Rarely	Rarely
Middle/ Upper Middle Class Homes	523	Girls	1996	14 Years	Higher Secondary (9th to 10th Standard)		Pucca	Yes	Yes	2		Electricity		LPG		1					1	1	1	1	1	0	1	1	1	1	1	1	1	1	1	1	0	0	0	0	More Than Once A Day	Once A Day	More Than Once A Day	Rarely	Once A Week	Rarely	Once A Week	Once A Week	Rarely
Middle/ Upper Middle Class Homes	4	Girls	1999	12 Years	Secondary (6th to 8th Standard)		Pucca	No	Yes	2		Electricity		LPG		1					0	1	1	1	1	0	1	1	1	1	1	1	1	1	1	1	0	1	0	0	More Than Once A Day	Rarely	More Than Once A Day	Rarely	Rarely	Rarely	Rarely	Rarely	Rarely
Middle/ Upper Middle Class Homes	416	Boys	1997	14 Years	Higher Secondary (9th to 10th Standard)		Pucca	Yes	Yes	1		Electricity		LPG		1					1	1	1	1	1	1	1	1	1	1	1	1	1	1	1	1	0	0	0	0	Once A Day	Rarely	More Than Once A Day	Once A Week	Once A Week	Once A Week	Once A Week	Once A Week	Once A Week
Middle/ Upper Middle Class Homes	370	Boys	1997	14 Years	Higher Secondary (9th to 10th Standard)		Pucca	Yes	Yes	2		Electricity		LPG		1					1	1	1	1	1	0	1	1	0	1	1	1	1	1	1	1	0	0	0	0	Once A Day	Once A Day	More Than Once A Day	Rarely	Rarely	Once A Week	Never	Never	Once A Week
Middle/ Upper Middle Class Homes	314	Boys	1998	13 Years	Secondary (6th to 8th Standard)		Pucca	Yes	Yes	2		Electricity		LPG		1					1	0	1	1	1	0	1	1	0	1	1	1	1	1	1	1	0	0	0	0	More Than Once A Day	Once A Day	More Than Once A Day	Rarely	Once A Week	Once A Week	Once A Week	Once A Week	Once A Week
Middle/ Upper Middle Class Homes	223	Girls	1998	13 Years	Secondary (6th to 8th Standard)		Pucca	Yes	Yes	1		Electricity		LPG		1					1	0	1	1	1	0	1	1	1	1	1	1	1	1	1	1	0	0	0	0	Once A Day	More Than Once A Day	More Than Once A Day	Rarely	Once A Week	Rarely	Once A Week	Never	Once A Week
Middle/ Upper Middle Class Homes	452	Boys	1996	15 Years	Higher Secondary (9th to 10th Standard)		Pucca	Yes	Yes	1		Electricity		LPG		1					1	0	1	1	1	0	1	1	1	0	1	1	1	1	1	1	0	1	0	0	Once A Week	Rarely	More Than Once A Day	Once A Week	Once A Day	Rarely	Once A Week	Rarely	Once A Week
Middle/ Upper Middle Class Homes	503	Boys	1996	15 Years	Higher Secondary (9th to 10th Standard)		Pucca	Yes	Yes	1		Electricity		LPG		1					1	1	1	1	1	1	1	1	1	1	1	1	1	1	1	1	0	0	0	0	More Than Once A Day	Once A Day	More Than Once A Day	Rarely	Rarely	Rarely	Once A Day	Rarely	Once A Day
Middle/ Upper Middle Class Homes	32	Girls	1999	12 Years	Secondary (6th to 8th Standard)		Pucca	Yes	Yes	2		Electricity		LPG		1					1	1	1	1	1	0	1	1	1	1	1	1	1	1	1	1	0	0	0	0	More Than Once A Day	Once A Day	More Than Once A Day	Once A Week	Once A Day	Rarely	Once A Week	Once A Week	Once A Day
Middle/ Upper Middle Class Homes	466	Girls	1996	15 Years	Higher Secondary (9th to 10th Standard)		Pucca	Yes	Yes	1		Electricity		LPG			1				1	0	1	1	1	1	1	1	1	0	1	1	1	1	1	1	0	0	0	0	Once A Day	Once A Day	More Than Once A Day	Rarely	Rarely	Rarely	Rarely	Rarely	Rarely
Middle/ Upper Middle Class Homes	552	Boys	1996	15 Years	Higher Secondary (9th to 10th Standard)		Pucca	Yes	Yes	1		Electricity		LPG		1					1	1	1	1	1	0	1	1	0	1	1	1	1	1	1	1	0	0	0	0	Once A Day	Once A Week	More Than Once A Day	More Than Once A Day	Once A Day	Rarely	Once A Week	Rarely	Rarely
Middle/ Upper Middle Class Homes	59	Girls	1998	13 Years	Secondary (6th to 8th Standard)		Pucca	Yes	Yes	1		Electricity		LPG		1					1	0	1	1	1	0	0	1	1	0	1	1	1	1	1	1	0	0	0	0	More Than Once A Day	Once A Week	Once A Day	Once A Day	Once A Day	Once A Day	Once A Day	Once A Day	Rarely
Middle/ Upper Middle Class Homes	44	Boys	1999	12 Years	Secondary (6th to 8th Standard)		Pucca	Yes	Yes	2		Electricity		LPG		1					1	1	1	1	1	0	1	1	1	1	1	1	1	1	1	1	1	1	0	0	Rarely	Never	More Than Once A Day	Rarely	Rarely	Rarely	Rarely	Rarely	Rarely
Middle/ Upper Middle Class Homes	204	Girls	1998	12 Years	Secondary (6th to 8th Standard)		Pucca	Yes	Yes	1		Electricity		LPG		1					1	0	1	1	1	0	0	1	1	1	1	1	1	1	1	1	0	0	0	0	More Than Once A Day	More Than Once A Day	More Than Once A Day	Rarely	Never	Never	Rarely	Rarely	Once A Week
Middle/ Upper Middle Class Homes	148	Boys	1997	14 Years	Higher Secondary (9th to 10th Standard)		Pucca	Yes	Yes	2		Electricity		LPG		1					1	1	1	1	1	0	1	1	0	0	1	1	1	1	1	1	0	1	0	0	Once A Day	Rarely	More Than Once A Day	Rarely	Rarely	Rarely	Rarely	Rarely	Once A Day
Middle/ Upper Middle Class Homes	75	Boys	1998	13 Years	Secondary (6th to 8th Standard)		Pucca	Yes	Yes	2		Electricity		LPG		1					1	1	1	1	1	0	1	1	0	1	1	1	1	1	1	1	0	0	0	0	More Than Once A Day	Once A Week	Once A Day	Rarely	Rarely	Never	Rarely	Never	Rarely
Middle/ Upper Middle Class Homes	108	Boys	1997	14 Years	Secondary (6th to 8th Standard)		Pucca	Yes	Yes	2		Electricity		LPG		1					1	1	1	1	1	0	1	1	0	1	1	1	1	1	1	1	0	0	0	0	Once A Week	Once A Week	Once A Day	Never	Rarely	Rarely	Rarely	Rarely	Rarely
Middle/ Upper Middle Class Homes	551	Girls	1996	15 Years	Higher Secondary (9th to 10th Standard)		Pucca	Yes	Yes	1		Electricity		LPG		1					1	1	1	1	1	0	1	1	1	1	1	1	1	1	1	1	0	0	0	0	Once A Day	Once A Week	More Than Once A Day	Rarely	Rarely	Rarely	Rarely	Never	Rarely
Middle/ Upper Middle Class Homes	561	Boys	1996	15 Years	Higher Secondary (9th to 10th Standard)		Pucca	Yes	Yes	2		Electricity		LPG		1					1	0	1	1	1	0	1	1	1	1	1	1	1	1	1	1	0	1	0	0	Once A Day	Once A Week	Rarely	Once A Week	Rarely	Rarely	Once A Week	Rarely	Once A Week
Middle/ Upper Middle Class Homes	407	Girls	1997	14 Years	Higher Secondary (9th to 10th Standard)		Pucca	Yes	Yes	2		Electricity		LPG		1					1	0	1	1	1	0	1	1	1	1	1	1	1	1	1	1	0	0	0	0	Rarely	Once A Day	More Than Once A Day	Once A Week	Once A Day	Rarely	Once A Day	Never	Rarely
Middle/ Upper Middle Class Homes	98	Boys	1996	15 Years	Secondary (6th to 8th Standard)		Pucca	Yes	Yes	2		Electricity		LPG		1					1	1	1	1	1	0	1	1	0	1	1	1	1	1	1	1	0	0	0	0	Once A Week	Once A Day	Once A Day	Rarely	Rarely	Rarely	Rarely	Rarely	Rarely
Middle/ Upper Middle Class Homes	206	Girls	1999	12 Years	Secondary (6th to 8th Standard)		Pucca	Yes	Yes	1		Electricity		LPG		1					1	1	1	1	1	0	1	1	1	1	1	1	1	1	1	1	0	0	0	0	More Than Once A Day	Once A Day	More Than Once A Day	Rarely	Rarely	Rarely	Once A Week	Rarely	Once A Week
Middle/ Upper Middle Class Homes	39	Girls	1999	12 Years	Secondary (6th to 8th Standard)		Pucca	Yes	Yes	2		Electricity		LPG		1					0	1	1	1	1	1	1	1	0	1	1	1	1	1	1	1	0	0	0	0	More Than Once A Day	Once A Day	Once A Day	Once A Day	Once A Day	Once A Day	Once A Day	Never	Rarely
Middle/ Upper Middle Class Homes	475	Boys	1996	15 Years	Higher Secondary (9th to 10th Standard)		Pucca	Yes	Yes		2	Electricity		LPG		1					1	0	1	1	1	0	0	1	1	0	1	1	1	1	1	1	0	0	0	0	More Than Once A Day	Once A Day	More Than Once A Day	Rarely	Once A Day	Once A Week	Rarely	Rarely	Never
Middle/ Upper Middle Class Homes	487	Girls	1996	15 Years	Higher Secondary (9th to 10th Standard)		Pucca	Yes	Yes	2		Electricity		LPG		1					1	1	1	1	1	0	1	1	1	1	1	1	1	1	1	1	0	0	0	0	Once A Day	More Than Once A Day	More Than Once A Day	Once A Week	Once A Week	Once A Week	Once A Week	Once A Week	Once A Week
Middle/ Upper Middle Class Homes	404	Girls	1997	14 Years	Higher Secondary (9th to 10th Standard)		Pucca	Yes	Yes	1		Electricity		LPG		1					1	1	1	1	1	0	0	1	1	1	1	1	1	1	1	1	0	0	0	0	Once A Day	Rarely	More Than Once A Day	Once A Day	Once A Week	Once A Week	Once A Week	Once A Week	Rarely
Middle/ Upper Middle Class Homes	241	Girls	1998	13 Years	Secondary (6th to 8th Standard)		Pucca	Yes	Yes	1		Electricity		LPG		1					1	0	1	1	1	0	1	1	1	1	1	1	1	1	1	1	0	0	0	0	Once A Day	Once A Day	More Than Once A Day	Rarely	Rarely	Once A Week	Once A Week	Once A Week	More Than Once A Day
Middle/ Upper Middle Class Homes	364	Boys	1997	14 Years	Higher Secondary (9th to 10th Standard)		Pucca	Yes	Yes	1		Electricity		LPG		1					1	1	1	1	1	0	0	1	0	1	1	1	1	1	1	1	0	0	0	0	Once A Day	More Than Once A Day	More Than Once A Day	Rarely	Rarely	Rarely	Rarely	Rarely	Never
Middle/ Upper Middle Class Homes	528	Boys	1995	15 Years	Higher Secondary (9th to 10th Standard)		Pucca	Yes	Yes	2		Electricity		LPG		1					1	1	1	1	1	0	1	1	1	0	1	1	1	1	1	1	0	0	0	0	Once A Day	Once A Day	More Than Once A Day	Once A Week	Once A Week	Once A Week	Once A Week	Once A Week	Once A Week
Middle/ Upper Middle Class Homes	444	Girls	1995	15 Years	Higher Secondary (9th to 10th Standard)		Pucca	Yes	Yes	1		Electricity		LPG		1					0	0	1	1	1	0	0	1	1	1	1	1	1	1	1	1	0	1	0	0	More Than Once A Day	More Than Once A Day	More Than Once A Day	Once A Week	Rarely	Rarely	Rarely	Rarely	Never
Middle/ Upper Middle Class Homes	469	Boys	1996	15 Years	Higher Secondary (9th to 10th Standard)		Pucca	Yes	Yes	1		Electricity		LPG		1					1	1	1	1	1	0	1	1	1	1	1	1	1	1	1	1	0	0	0	0	Once A Day	Rarely	More Than Once A Day	Once A Week	Once A Week	Once A Week	Once A Week	Rarely	Once A Week
Middle/ Upper Middle Class Homes	547	Boys	1996	15 Years	Higher Secondary (9th to 10th Standard)		Pucca	Yes	Yes	2		Electricity		LPG		1					1	1	1	1	1	0	0	1	0	1	1	1	1	1	1	1	0	1	0	0	Once A Day	Once A Day	More Than Once A Day	Once A Week	Once A Week	More Than Once A Day	Once A Day	Once A Week	Rarely
Middle/ Upper Middle Class Homes	474	Girls	1996	15 Years	Higher Secondary (9th to 10th Standard)		Pucca	Yes	Yes	1		Electricity		LPG		1					1	1	1	1	1	0	1	1	1	0	1	1	1	1	1	1	0	0	0	0	Once A Day	Once A Day	More Than Once A Day	Rarely	Rarely	Rarely	Rarely	Rarely	Rarely
Middle/ Upper Middle Class Homes	451	Girls	1996	15 Years	Higher Secondary (9th to 10th Standard)		Pucca	Yes	Yes	1		Electricity		LPG		1					1	0	1	1	1	0	0	1	1	1	1	1	1	1	1	1	0	1	0	0	More Than Once A Day	More Than Once A Day	Once A Day	Once A Week	More Than Once A Day	Rarely	Once A Day	Rarely	Rarely
Middle/ Upper Middle Class Homes	354	Boys	1999	12 Years	Secondary (6th to 8th Standard)		Pucca	Yes	Yes	2		Electricity		LPG		1					1	1	0	1	1	0	1	0	1	1	1	1	1	1	1	1	0	0	0	0	Once A Day	More Than Once A Day	More Than Once A Day	Once A Week	Once A Week	Rarely	Once A Week	Once A Week	Rarely
Middle/ Upper Middle Class Homes	463	Boys	1996	15 Years	Higher Secondary (9th to 10th Standard)		Pucca	No	Yes	1	2	Electricity		LPG		1					1	1	1	1	1	0	0	1	1	1	1	1	1	1	1	1	0	0	0	0	Once A Day	Rarely	More Than Once A Day	Once A Week	Once A Week	Rarely	Once A Week	Once A Week	Rarely
Middle/ Upper Middle Class Homes	244	Boys	1998	13 Years	Secondary (6th to 8th Standard)		Pucca	Yes	Yes	2		Electricity		LPG		1					1	0	1	1	1	0	1	1	1	1	1	1	1	1	1	1	0	0	0	0	Once A Day	Once A Day	Once A Day	Rarely	Rarely	Rarely	Rarely	Rarely	Rarely
Middle/ Upper Middle Class Homes	352	Boys	1998	13 Years	Secondary (6th to 8th Standard)		Pucca	Yes	Yes	2		Electricity		LPG		1					1	1	1	1	1	0	1	1	0	1	1	1	1	1	1	1	0	1	0	0	Once A Day	Never	Never	Once A Day	Once A Day	Once A Week	Once A Week	Once A Week	Once A Day
Middle/ Upper Middle Class Homes	401	Boys	1997	14 Years	Higher Secondary (9th to 10th Standard)		Pucca	Yes	Yes	1		Electricity		LPG		1					0	1	1	1	1	0	1	1	1	1	1	1	1	1	1	1	0	0	0	0	More Than Once A Day	More Than Once A Day	More Than Once A Day	Rarely	Rarely	Rarely	Rarely	Rarely	Rarely
Middle/ Upper Middle Class Homes	356	Boys	1996	15 Years	Secondary (6th to 8th Standard)		Pucca	Yes	Yes	2		Electricity		LPG		1					1	0	1	1	1	0	1	1	1	1	1	1	1	1	1	1	0	0	0	0	More Than Once A Day	Never	More Than Once A Day	Rarely	Rarely	Once A Week	Once A Week	Once A Week	Once A Day
Middle/ Upper Middle Class Homes	43	Girls	1998	13 Years	Secondary (6th to 8th Standard)		Pucca	Yes	Yes	2		Electricity		LPG		1					1	1	1	1	1	0	1	1	1	1	1	1	1	1	1	1	0	0	0	0	Once A Day	Never	More Than Once A Day	Never	Once A Day	Rarely	Once A Day	Never	Once A Day
Middle/ Upper Middle Class Homes	373	Boys	1997	14 Years	Higher Secondary (9th to 10th Standard)		Pucca	Yes	Yes	1		Electricity		LPG		1					0	1	1	1	1	0	1	1	0	1	1	1	1	1	1	1	0	1	0	0	Rarely	Rarely	More Than Once A Day	Rarely	Rarely	Rarely	Once A Day	Never	Rarely
Middle/ Upper Middle Class Homes	309	Girls	1998	13 Years	Secondary (6th to 8th Standard)		Pucca	Yes	Yes	1		Electricity		LPG		1					1	1	1	1	1	0	1	1	0	1	1	1	1	1	1	1	0	0	0	0	More Than Once A Day	Once A Day	More Than Once A Day	Rarely	Rarely	Rarely	Rarely	Rarely	Rarely
Middle/ Upper Middle Class Homes	515	Girls	1996	15 Years	Higher Secondary (9th to 10th Standard)		Pucca	Yes	Yes	1		Electricity		LPG		1					0	1	1	1	1	0	1	1	1	1	1	1	1	1	1	1	0	1	0	0	Once A Day	Once A Day	More Than Once A Day	Rarely	Rarely	Rarely	Once A Week	Rarely	Rarely
Middle/ Upper Middle Class Homes	418	Boys	1997	14 Years	Higher Secondary (9th to 10th Standard)		Pucca	Yes	Yes	2		Electricity		LPG		1					1	0	1	1	1	0	1	1	1	1	1	1	1	1	1	1	0	0	0	0	More Than Once A Day	Once A Day	More Than Once A Day	Rarely	Rarely	Never	Once A Week	Never	Never
Middle/ Upper Middle Class Homes	413	Boys	1998	13 Years	Higher Secondary (9th to 10th Standard)		Pucca	Yes	Yes	1		Electricity		LPG		1					0	1	1	1	1	0	1	1	1	1	1	1	1	0	1	1	0	0	0	0	Once A Day	Rarely	More Than Once A Day	Once A Week	Once A Week	Once A Week	Once A Week	Once A Week	Once A Week
Middle/ Upper Middle Class Homes	119	Boys	1997	13 Years	Secondary (6th to 8th Standard)		Pucca	Yes	Yes	2		Electricity		LPG		1					1	1	1	1	1	0	1	1	1	1	1	1	1	1	1	1	0	1	0	0	More Than Once A Day	Once A Day	More Than Once A Day	Once A Week	Once A Day	Once A Week	Once A Day	Once A Week	Once A Week
Middle/ Upper Middle Class Homes	390	Boys	1997	14 Years	Higher Secondary (9th to 10th Standard)		Pucca	Yes	Yes	1		Electricity		LPG		1					1	1	1	1	1	0	1	1	0	1	1	1	1	1	1	1	0	0	0	0	Once A Day	Once A Week	More Than Once A Day	Once A Day	Once A Day	Once A Week	Once A Day	Rarely	Rarely
Middle/ Upper Middle Class Homes	323	Boys	1997	13 Years	Secondary (6th to 8th Standard)		Pucca	Yes	Yes	1		Electricity		LPG		1					0	1	1	1	1	0	1	1	1	1	1	1	1	1	1	1	0	1	0	0	Once A Day	Rarely	More Than Once A Day	Rarely	Rarely	Rarely	Rarely	Rarely	Rarely
Middle/ Upper Middle Class Homes	102	Boys	1998	13 Years	Secondary (6th to 8th Standard)		Pucca	Yes	Yes	2		Electricity		LPG		1					0	0	1	1	1	1	1	1	0	1	1	1	1	1	1	1	0	0	0	0	More Than Once A Day	More Than Once A Day	Once A Week	Once A Week	Once A Week	Never	More Than Once A Day	Never	More Than Once A Day
Middle/ Upper Middle Class Homes	395	Girls	1997	14 Years	Secondary (6th to 8th Standard)		Pucca	Yes	Yes	2		Electricity		LPG		1					0	1	1	1	1	0	0	1	0	0	0	1	1	1	1	1	0	0	0	0	Once A Week	Once A Day	More Than Once A Day	Rarely	Rarely	Rarely	Never	Never	Never
Middle/ Upper Middle Class Homes	510	Boys	1995	15 Years	Higher Secondary (9th to 10th Standard)		Pucca	Yes	Yes	1		Electricity		LPG		1					1	1	1	1	1	0	1	1	0	1	1	1	1	1	1	1	0	0	0	0	Once A Day	Once A Day	Once A Day	Rarely	Rarely	Rarely	Rarely	Rarely	Rarely
Middle/ Upper Middle Class Homes	10	Girls	1998	13 Years	Secondary (6th to 8th Standard)		Pucca	Yes	Yes	2		Electricity		LPG		1					1	1	1	1	1	0	0	1	1	1	1	1	1	0	1	1	0	0	0	0	Rarely	Rarely	More Than Once A Day	Once A Day	Once A Day	Rarely	Once A Day	Rarely	Once A Day
Middle/ Upper Middle Class Homes	483	Boys	1996	15 Years	Higher Secondary (9th to 10th Standard)		Pucca	Yes	Yes	1		Electricity		LPG		1					1	1	1	1	1		1	1	1	0	1	1	1	1	1	1	0	1	0	0	Once A Day	Once A Day	More Than Once A Day	Once A Week	Once A Week	Rarely	Once A Week	Once A Week	Rarely
Middle/ Upper Middle Class Homes	88	Boys	1997	14 Years	Secondary (6th to 8th Standard)		Pucca	Yes	Yes	2		Electricity		LPG		1					1	0	1	1	1	0	1	1	0	1	1	1	1	1	1	1	0	0	0	0	Once A Week	More Than Once A Day	Rarely	Once A Day	More Than Once A Day	Once A Day	Once A Day	Once A Day	Once A Day
Middle/ Upper Middle Class Homes	3	Boys	1997	14 Years	Secondary (6th to 8th Standard)		Pucca	Yes	Yes	1		Electricity		LPG		1					1	0	1	1	1	0	1	1	1	1	1	1	1	1	1	1	0	0	0	0	More Than Once A Day	Once A Day	More Than Once A Day	Once A Day	Once A Day	Once A Week	More Than Once A Day	Once A Week	Once A Day
Middle/ Upper Middle Class Homes	90	Boys	1998	13 Years	Secondary (6th to 8th Standard)		Pucca	Yes	Yes	2		Electricity		LPG		1					0	0	0	1	1	0	0	1	1	1	1	1	1	1	1	1	0	0	0	0	Once A Week	Once A Week	Once A Day	Once A Week	Once A Week	Rarely	Rarely	Once A Week	Once A Day
Middle/ Upper Middle Class Homes	349	Boys	1998	13 Years	Secondary (6th to 8th Standard)		Pucca	Yes	Yes	2		Electricity		LPG		1					1	1	1	1	1	0	1	1	1	1	1	1	1	1	1	1	0	0	0	0	Once A Day	Once A Day	More Than Once A Day	Rarely	Rarely	Rarely	Once A Week	Rarely	Once A Week
Middle/ Upper Middle Class Homes	434	Girls	1996	15 Years	Higher Secondary (9th to 10th Standard)		Pucca	Yes	Yes	2		Electricity		LPG		1					1	0	1	1	1	0	0	1	1	1	1	1	1	1	1	1	0	0	0	0	Once A Week	Once A Day	More Than Once A Day	Rarely	Rarely	Rarely	Once A Week	Rarely	Rarely
Middle/ Upper Middle Class Homes	92	Girls	1998	13 Years	Secondary (6th to 8th Standard)		Pucca	Yes	Yes	1		Electricity		LPG		1					1	0	1	1	1	0	0	1	1	1	1	1	1	1	1	1	0	0	0	0	Once A Week	Never	Once A Day	Once A Week	Once A Week	Once A Week	Once A Day	Rarely	Never
Middle/ Upper Middle Class Homes	81	Girls	1998	13 Years	Secondary (6th to 8th Standard)		Pucca	Yes	Yes	2		Electricity		LPG		1					0	0	1	1	1	0	0	1	1	0	1	1	1	1	1	1	0	0	0	0	Once A Week	Once A Day	More Than Once A Day	Once A Week	Once A Day	Once A Week	Once A Day	Once A Week	Once A Week
Middle/ Upper Middle Class Homes	499	Girls	1996	15 Years	Higher Secondary (9th to 10th Standard)		Pucca	Yes	Yes	2		Electricity		LPG		1					1	1	1	1	1	0	0	1	1	1	1	1	1	1	1	1	0	0	0	0	Rarely	More Than Once A Day	More Than Once A Day	Rarely	Rarely	Rarely	Once A Week	Rarely	Rarely
Middle/ Upper Middle Class Homes	369	Girls	1996	15 Years	Higher Secondary (9th to 10th Standard)		Pucca	Yes	Yes	2		Electricity		LPG		1					0	1	1	1	1	0	1	1	1	1	1	1	1	1	1	1	0	1	0	0	More Than Once A Day	Once A Week	More Than Once A Day	Once A Week	Never	Rarely	Never	Never	More Than Once A Day
Middle/ Upper Middle Class Homes	83	Boys	1997	14 Years	Secondary (6th to 8th Standard)		Pucca	Yes	Yes	2		Electricity		LPG		1					1	1	1	1	1	0	1	1	0	1	1	1	1	1	1	1	0	0	0	0	Once A Day	More Than Once A Day	Once A Day	Once A Day	More Than Once A Day	Once A Day	Once A Day	Once A Week	Once A Week
Middle/ Upper Middle Class Homes	331	Boys	1998	13 Years	Secondary (6th to 8th Standard)		Pucca	Yes	Yes	1		Electricity		LPG		1					1	1	1	1	1	0	0	1	1	1	1	1	1	1	1	1	0	0	0	0	Once A Day	Once A Week	More Than Once A Day	Never	Never	Never	Rarely	Rarely	Never
Middle/ Upper Middle Class Homes	28	Girls	1999	12 Years	Secondary (6th to 8th Standard)		Pucca	Yes	Yes	1		Electricity		LPG		1					1	0	1	1	1	0	1	1	1	1	1	1	1	1	1	1	0	0	0	0	Once A Day	Once A Day	More Than Once A Day	Once A Week	More Than Once A Day	Once A Week	Once A Week	Once A Week	Once A Day
Middle/ Upper Middle Class Homes	576	Girls	1996	15 Years	Higher Secondary (9th to 10th Standard)		Pucca	Yes	Yes	2		Electricity		LPG		1					0	0	1	1	1	1	1	1	1	1	1	1	1	1	1	1	0	0	0	0	Once A Day	Once A Day	Once A Day	Rarely	Rarely	Rarely	Rarely	Rarely	Once A Day
Middle/ Upper Middle Class Homes	461	Boys	1996	15 Years	Higher Secondary (9th to 10th Standard)		Pucca	Yes	Yes	1		Electricity		LPG		1					1	1	0	1	1	0	1	1	1	1	1	1	1	1	1	1	0	0	0	0	Once A Day	Once A Week	More Than Once A Day	Once A Week	Once A Week	Rarely	Once A Week	Once A Week	Once A Day
Middle/ Upper Middle Class Homes	471	Boys	1996	15 Years	Higher Secondary (9th to 10th Standard)		Pucca	Yes	Yes	1		Electricity		LPG		1					1	1	1	1	1	0	1	1	1	1	1	1	1	1	1	1	0	0	0	0	More Than Once A Day	More Than Once A Day	More Than Once A Day	Once A Week	Once A Day	Rarely	Once A Week	Once A Week	Once A Week
Middle/ Upper Middle Class Homes	251	Boys	1998	13 Years	Secondary (6th to 8th Standard)		Pucca	Yes	Yes	2		Electricity		LPG		1					1	0	1	1	1	0	0	1	1	0	1	1	1	1	1	1	0	0	0	0	Once A Week	More Than Once A Day	Rarely	Rarely	Once A Week	Once A Week	Once A Day	Once A Week	Once A Week
Middle/ Upper Middle Class Homes	110	Girls	1998	13 Years	Secondary (6th to 8th Standard)		Pucca	Yes	Yes	2		Electricity		LPG		1					1	1	1	1	1	0	1	1	1	1	1	1	1	1	1	1	0	0	0	0	Once A Day	Rarely	More Than Once A Day	Rarely	Rarely	Rarely	Rarely	Rarely	Once A Day
Middle/ Upper Middle Class Homes	47	Boys	1998	13 Years	Secondary (6th to 8th Standard)		Pucca	Yes	Yes	1		Electricity		LPG		1					1	1	1	1	1	0	1	1	0	1	1	1	1	1	1	1	0	0	0	0	More Than Once A Day	More Than Once A Day	More Than Once A Day	Never	Once A Day	Once A Week	Never	More Than Once A Day	Once A Day
Middle/ Upper Middle Class Homes	211	Girls	1999	12 Years	Secondary (6th to 8th Standard)		Pucca	Yes	Yes	1		Electricity		LPG		1					1	0	1	1	1	0	1	1	1	1	1	1	1	1	1	1	0	0	0	0	Once A Day	Rarely	More Than Once A Day	Once A Week	Once A Week	Rarely	Once A Week	Rarely	More Than Once A Day
Middle/ Upper Middle Class Homes	318	Girls	1998	13 Years	Secondary (6th to 8th Standard)		Pucca	Yes	Yes	1		Electricity		LPG		1					1	1	1	1	1	0	0	1	1	0	1	1	1	1	1	1	0	1	0	0	More Than Once A Day	Once A Day	More Than Once A Day	Once A Week	Once A Week	Rarely	Rarely	Rarely	Rarely
Middle/ Upper Middle Class Homes	305	Boys	1997	14 Years	Secondary (6th to 8th Standard)		Pucca	Yes	Yes	1		Electricity		LPG		1					1	1	1	1	1	0	1	1	1	1	1	1	1	1	1	1	0	1	0	0	Once A Day	Once A Day	More Than Once A Day	Rarely	Rarely	Rarely	Rarely	Rarely	Rarely
Middle/ Upper Middle Class Homes	36	Girls	1999	12 Years	Secondary (6th to 8th Standard)		Pucca	Yes	Yes	1		Electricity		LPG		1					1	1	1	1	1	0	1	1	1	0	1	1	1	1	1	1	0	0	0	0	Once A Day	Once A Day	More Than Once A Day	Once A Day	Once A Week	Rarely	Once A Week	Once A Week	Never
Middle/ Upper Middle Class Homes	253	Girls	1998	13 Years	Secondary (6th to 8th Standard)		Pucca	Yes	Yes	1		Electricity		LPG		1					1	1	1	1	1	0	1	1	1	1	1	1	1	1	1	1	0	0	0	0	More Than Once A Day	Once A Day	More Than Once A Day	Once A Week	Once A Day	Rarely	Once A Week	Rarely	Rarely
Middle/ Upper Middle Class Homes	252	Girls	1998	13 Years	Secondary (6th to 8th Standard)		Pucca	Yes	Yes	1		Electricity		LPG		1					1	0	1	1	1	0	1	1	1	1	1	1	1	1	1	1	0	0	0	0	More Than Once A Day	Once A Day	More Than Once A Day	Once A Week	Once A Week	Rarely	Once A Week	Once A Week	Once A Week
Middle/ Upper Middle Class Homes	255	Girls	1998	13 Years	Secondary (6th to 8th Standard)		Pucca	Yes	Yes	2		Electricity		LPG		1					1	0	1	1	1	0	1	1	1	1	1	1	1	1	1	1	0	0	0	0	More Than Once A Day	Once A Day	Once A Day	Rarely	Rarely	Rarely	Rarely	Rarely	Rarely
Middle/ Upper Middle Class Homes	548	Girls	1996	15 Years	Higher Secondary (9th to 10th Standard)		Pucca	Yes	Yes	2		Electricity		LPG		1					1	1	1	1	1	0	0	1	1	1	1	1	1	1	1	1	0	1	0	0	Once A Day	More Than Once A Day	More Than Once A Day	Rarely	Once A Day	Rarely	Rarely	Rarely	Rarely
Middle/ Upper Middle Class Homes	339	Boys	1998	13 Years	Secondary (6th to 8th Standard)		Pucca	Yes	Yes	2		Electricity		LPG		1					1	1	1	1	1	0	1	1	0	1	1	1	1	1	1	1	0	0	0	0	More Than Once A Day	Once A Day	More Than Once A Day	Rarely	Once A Day	Rarely	Once A Week	Never	Once A Day
Middle/ Upper Middle Class Homes	258	Boys	1998	13 Years	Secondary (6th to 8th Standard)		Pucca	Yes	Yes	1		Electricity		LPG		1					1	0	1	1	1	0	1	1	1	1	1	1	1	1	1	1	0	1	0	0	More Than Once A Day	More Than Once A Day	More Than Once A Day	Rarely	Once A Week	Rarely	Rarely	Rarely	Once A Week
Middle/ Upper Middle Class Homes	330	Boys	1998	13 Years	Secondary (6th to 8th Standard)		Pucca	Yes	Yes	1		Electricity		LPG		1					1	1	1	1	1	0	1	1	1	1	1	1	1	1	1	1	0	0	0	0	Once A Day	Once A Day	Rarely	Once A Week	Never	More Than Once A Day	Rarely	Rarely	Rarely
Middle/ Upper Middle Class Homes	333	Girls	1998	13 Years	Secondary (6th to 8th Standard)		Pucca	Yes	Yes	1		Electricity		LPG		1					1	1	1	1	1	0	1	1	1	1	1	1	1	1	1	1	0	0	0	0	Once A Day	Rarely	More Than Once A Day	Once A Week	Once A Week	Rarely	Once A Week	Once A Week	Rarely
Middle/ Upper Middle Class Homes	306	Girls	1997	14 Years	Secondary (6th to 8th Standard)		Pucca	Yes	Yes	1		Electricity		LPG		1					1	1	1	1	1	1	1	1	1	1	1	1	1	1	1	1	0	0	0	0	Once A Day	Once A Day	More Than Once A Day	Rarely	Rarely	Rarely	Rarely	Rarely	Rarely
Middle/ Upper Middle Class Homes	162	Boys	1995	15 Years	Higher Secondary (9th to 10th Standard)		Pucca	Yes	Yes	2		Electricity		LPG		1					1	1	1	1	1	0	1	1	1	1	0	1	1	1	1	1	0	0	0	0	Once A Day	More Than Once A Day	More Than Once A Day	Once A Day	Once A Week	Once A Week	Once A Week	Once A Week	Once A Week
Middle/ Upper Middle Class Homes	18	Girls	1999	12 Years	Secondary (6th to 8th Standard)		Pucca	Yes	Yes	1		Electricity		LPG		1					0	1	1	1	1	0	1	1	0	1	1	1	1	1	1	1	0	0	0	0	Once A Day	More Than Once A Day	Once A Day	Once A Week	Rarely	Never	Once A Week	Never	Rarely
Middle/ Upper Middle Class Homes	440	Boys	1996	15 Years	Higher Secondary (9th to 10th Standard)		Pucca	Yes	Yes	2		Electricity		LPG		1					1	1	1	1	1	0	1	1	1	1	1	1	1	1	1	1	0	0	0	0	More Than Once A Day	More Than Once A Day	More Than Once A Day	Rarely	Once A Day	Rarely	Rarely	Rarely	Once A Week
Middle/ Upper Middle Class Homes	21	Boys	1998	13 Years	Secondary (6th to 8th Standard)		Pucca	Yes	Yes	2		Electricity		LPG		1					0	1	1	1	1	0	1	1	0	1	1	1	1	1	1	1	0	0	0	0	Once A Day	Once A Week	Once A Week	Rarely	Rarely	Once A Week	Once A Day	Once A Week	Never
Middle/ Upper Middle Class Homes	118	Girls	1997	14 Years	Secondary (6th to 8th Standard)		Pucca	No	Yes	1		Electricity		LPG		1					0	0	1	1	1	0	1	0	1	1	1	1	1	1	1	1	0	0	0	0	Once A Week	Never	More Than Once A Day	Once A Day	Once A Day	Once A Day	Once A Day	Once A Day	Once A Day
Middle/ Upper Middle Class Homes	353	Boys	1998	13 Years	Secondary (6th to 8th Standard)		Pucca	Yes	Yes	2		Electricity		LPG		1					1	1	1	1	1	0	1	1	0	0	1	1	1	1	1	1	0	0	0	0	Once A Day	Once A Day		Rarely	Once A Week	Never	More Than Once A Day	Never	More Than Once A Day
Middle/ Upper Middle Class Homes	230	Girls	1998	13 Years	Secondary (6th to 8th Standard)		Pucca	Yes	Yes	1		Electricity		LPG		1					1	0	1	1	1	0	1	1	1	1	1	1	1	1	1	1	0	0	0	0	Once A Day	Once A Day	More Than Once A Day	Once A Week	Rarely	Rarely	Once A Week	Rarely	Rarely
Middle/ Upper Middle Class Homes	403	Boys	1997	14 Years	Higher Secondary (9th to 10th Standard)		Pucca	Yes	Yes	1		Electricity		LPG		1					0	1	1	1	1	0	1	1	0	1	1	1	1	1	1	1	0	1	0	0	Once A Day	Rarely	More Than Once A Day	Rarely	Rarely	Rarely	Rarely	Rarely	Rarely
Middle/ Upper Middle Class Homes	535	Boys	1996	15 Years	Higher Secondary (9th to 10th Standard)		Pucca	Yes	Yes	1		Electricity		LPG		1					1	1	1	1	1	0	0	1	0	1	1	1	1	1	1	1	0	0	0	0	More Than Once A Day	Once A Day	More Than Once A Day	Rarely	Rarely	Rarely	Rarely	Rarely	Rarely
Middle/ Upper Middle Class Homes	180	Girls	1996	14 Years	Higher Secondary (9th to 10th Standard)		Pucca	Yes	Yes	1		Electricity		LPG		1					1	1	1	1	1	0	1	1	1	1	1	1	1	1	1	1	0	0	0	0	Once A Day	Rarely	More Than Once A Day	Once A Day	Once A Day	Rarely	Once A Day	Rarely	Rarely
Middle/ Upper Middle Class Homes	41	Girls	1997	14 Years	Higher Secondary (9th to 10th Standard)		Pucca	Yes	No	1		Electricity		LPG		1					1	1	1	1	1	0	0	0	0	1	1	1	1	1	1	1	0	0	0	0	Once A Day	Once A Day	More Than Once A Day	Once A Week	Once A Day	Once A Week	Rarely	Rarely	Once A Week
Middle/ Upper Middle Class Homes	340	Boys	1998	14 Years	Secondary (6th to 8th Standard)		Pucca	Yes	Yes	2		Electricity		LPG		1					1	0	1	1	1	0	1	1	1	1	1	1	1	1	1	1	0	0	0	0	Once A Day	Once A Day	More Than Once A Day	Rarely	Rarely	Rarely	Once A Week	Once A Week	Rarely
Middle/ Upper Middle Class Homes	453	Boys	1996	15 Years	Higher Secondary (9th to 10th Standard)		Pucca	Yes	Yes	2		Electricity		LPG		1					0	1	1	1	1	0	1	1	1	0	1	1	1	1	1	1	0	0	0	0	Once A Day	More Than Once A Day	More Than Once A Day	Rarely	Rarely	Never	Rarely	Rarely	Rarely
Middle/ Upper Middle Class Homes	209	Girls	1999	12 Years	Secondary (6th to 8th Standard)		Pucca	Yes	Yes	1		Electricity		LPG		1					1	0	1	1	1	0	1	1	0	1	1	1	1	1	1	1	0	0	0	0	More Than Once A Day	Once A Day	More Than Once A Day	Once A Day	Rarely	Rarely	Rarely	Once A Week	Rarely
Middle/ Upper Middle Class Homes	325	Boys	1997	14 Years	Secondary (6th to 8th Standard)		Pucca	Yes	Yes	1		Electricity		LPG		1					1	1	1	1	1	0	1	1	1	1	1	1	1	1	1	1	0	1	0	0	Once A Day	Once A Day	More Than Once A Day	Rarely	Rarely	Rarely	Rarely	Rarely	Rarely
Middle/ Upper Middle Class Homes	232	Boys	1998	13 Years	Secondary (6th to 8th Standard)		Pucca	Yes	Yes	2		Electricity		LPG		1					1	0	1	1	1	0	1	1	1	1	1	1	1	1	1	1	0	0	0	0	Once A Day	Rarely	Once A Day	Rarely	Never	Rarely	Rarely	Never	More Than Once A Day
Middle/ Upper Middle Class Homes	383	Boys	1997	14 Years	Higher Secondary (9th to 10th Standard)		Pucca	Yes	Yes	1		Electricity		LPG		1					1	0	1	1	1	0	1	1	1	1	1	1	1	1	1	1	0	1	0	0	Once A Day	Once A Day	More Than Once A Day	Rarely	Rarely	Rarely	Rarely	Rarely	Rarely
Middle/ Upper Middle Class Homes	421	Boys	1995	15 Years	Higher Secondary (9th to 10th Standard)		Pucca	Yes	Yes	2		Electricity		LPG		1					1	1	1	1	1	0	1	1	1	0	1	1	1	1	1	1	0	1	0	0	Once A Week	More Than Once A Day	More Than Once A Day	Rarely	More Than Once A Day	Rarely	Never	Rarely	Once A Week
Middle/ Upper Middle Class Homes	524	Boys	1996	15 Years	Higher Secondary (9th to 10th Standard)		Pucca	Yes	Yes	2		Electricity		LPG		1					1	1	1	1	1	0	1	1	1	1	1	1	1	1	1	1	1	0	0	0	Once A Week	More Than Once A Day	More Than Once A Day	Once A Day	Once A Week	Rarely	Rarely	Rarely	Rarely
Middle/ Upper Middle Class Homes	42	Girls	1999	12 Years	Secondary (6th to 8th Standard)		Pucca	Yes	Yes	2		Electricity		LPG		1					1	0	1	1	1	0	1	1	0	1	1	1	1	1	1	1	0	0	0	0	More Than Once A Day	More Than Once A Day	More Than Once A Day	Once A Day	Once A Day	Once A Day	Once A Day	Rarely	Once A Day
Middle/ Upper Middle Class Homes	257	Boys	1998	13 Years	Secondary (6th to 8th Standard)		Pucca	Yes	Yes	2		Electricity		LPG		1					1	0	1	1	1	0	1	1	1	1	1	1	1	1	1	1	0	0	0	0	Once A Day	Once A Day	More Than Once A Day	Once A Week	Rarely	Rarely	Rarely	Rarely	More Than Once A Day
Middle/ Upper Middle Class Homes	455	Boys	1995	15 Years	Higher Secondary (9th to 10th Standard)		Pucca	Yes	Yes	1		Electricity		LPG		1					1	1	1	1	1	0	1	1	1	1	1	1	1	1	1	1	0	0	0	0	Once A Day	More Than Once A Day	More Than Once A Day	Never	Never	Once A Week	Never	Never	Once A Day
Middle/ Upper Middle Class Homes	553	Girls	1996	15 Years	Higher Secondary (9th to 10th Standard)		Pucca	Yes	Yes		2	Electricity		LPG		1					1	1	1	1	1	0	1	1	1	1	1	1	1	1	1	1	0	0	0	0	Once A Day	Once A Day	More Than Once A Day	Rarely	Rarely	Rarely	Rarely	Rarely	Rarely
Middle/ Upper Middle Class Homes	51	Girls	1999	12 Years	Secondary (6th to 8th Standard)		Pucca	Yes	Yes	1		Electricity		LPG		1					1	0	1	1	1	0	1	1	1	1	1	1	1	1	1	1	0	0	0	0	Once A Day	Once A Day	More Than Once A Day	Once A Week	Once A Day	Once A Week	Once A Week	Once A Week	Once A Day
Middle/ Upper Middle Class Homes	312	Girls	1999	12 Years	Secondary (6th to 8th Standard)		Pucca	Yes	Yes	2		Electricity		LPG		1					0	1	1	1	1	0	1	1	0	1	1	1	1	1	1	1	0	0	0	0	Rarely	Once A Week	More Than Once A Day	Once A Week	Once A Week	Rarely	Once A Week	Once A Week	Once A Week
Middle/ Upper Middle Class Homes	409	Girls	1997	14 Years	Higher Secondary (9th to 10th Standard)		Pucca	Yes	Yes	2		Electricity		LPG		1					1	1	1	1	1	0	1	1	1	1	1	1	1	1	1	1	0	0	0	0	Once A Day	Once A Day	More Than Once A Day	Once A Week	Rarely	Never	Once A Week	Rarely	Once A Day
Middle/ Upper Middle Class Homes	377	Boys	1997	14 Years	Higher Secondary (9th to 10th Standard)		Pucca	Yes	Yes	1		Electricity		LPG		1					0	1	1	1	1	0	1	1	1	1	1	1	1	1	1	1	0	0	0	0	Once A Day	Once A Day	More Than Once A Day	Once A Week	Once A Week	Rarely	More Than Once A Day	Once A Day	Rarely
Middle/ Upper Middle Class Homes	256	Girls	1998	13 Years	Secondary (6th to 8th Standard)		Pucca	Yes	Yes	2		Electricity		LPG		1					1	0	1	1	1	0	1	1	1	0	1	1	1	1	1	1	0	0	0	0	Rarely	Rarely	More Than Once A Day	Rarely	Rarely	Rarely	Rarely	Rarely	Rarely
Middle/ Upper Middle Class Homes	213	Girls	1999	12 Years	Secondary (6th to 8th Standard)		Pucca	Yes	Yes	2		Electricity		LPG		1					0	0	1	1	1	0	1	1	0	1	1	1	1	1	1	1	0	0	0	0	Once A Day	Once A Day	Once A Day	Never	Never	Rarely	Rarely	Rarely	Once A Day
Middle/ Upper Middle Class Homes	62	Girls	1998	13 Years	Secondary (6th to 8th Standard)		Pucca	Yes	Yes	2		Electricity		LPG		1					1	1	1	1	1	0	1	1	0	1	1	1	1	1	1	1	0	0	0	0	Once A Day	Once A Day	More Than Once A Day	Once A Day	Once A Day	Once A Day	More Than Once A Day	Rarely	Once A Day
Middle/ Upper Middle Class Homes	336	Boys	1997	14 Years	Secondary (6th to 8th Standard)		Pucca	Yes	Yes	2		Electricity		LPG		1					0	1	1	1	1	0	1	1	1	1	1	1	1	1	1	1	0	0	0	0	More Than Once A Day	More Than Once A Day	More Than Once A Day	Rarely	Rarely	Rarely	Rarely	Rarely	Never
Middle/ Upper Middle Class Homes	539	Girls	1996	15 Years	Higher Secondary (9th to 10th Standard)		Pucca	Yes	Yes	2		Electricity		LPG		1					1	1	1	1	1	0	0	1	0	1	1	1	1	1	1	1	0	1	0	0	Rarely	More Than Once A Day	More Than Once A Day	Rarely	Rarely	Rarely	Never	Rarely	Rarely
Middle/ Upper Middle Class Homes	106	Boys	1998	13 Years	Secondary (6th to 8th Standard)		Pucca	Yes	Yes	1		Electricity		LPG		1					1	0	1	1	1	0	1	1	0	1	1	1	1	1	1	1	0	0	0	0	More Than Once A Day	Once A Day	More Than Once A Day	Once A Week	Once A Week	Once A Day	Once A Day	Once A Week	Once A Week
Middle/ Upper Middle Class Homes	389	Boys	1997	14 Years	Higher Secondary (9th to 10th Standard)		Pucca	No	Yes	1		Electricity		LPG		1					1	1	1	1	1	0	1	1	1	1	1	1	1	1	1	1	0	0	0	0	Once A Day	Once A Week	More Than Once A Day	Rarely	Once A Day	Rarely	Once A Week	Once A Day	Once A Day
Middle/ Upper Middle Class Homes	332	Boys	1997	14 Years	Secondary (6th to 8th Standard)		Pucca	Yes	Yes	1		Electricity		LPG		1					1	1	1	1	1	0	1	1	0	1	1	1	1	1	1	1	0	0	0	0	Rarely	Once A Day	More Than Once A Day	Rarely	Once A Day	Never	Once A Week	Never	Rarely
Middle/ Upper Middle Class Homes	170	Girls	1998	13 Years	Higher Secondary (9th to 10th Standard)		Pucca	Yes	Yes	2		Electricity		LPG		1					1	0	1	1	1	0	1	1	0	1	1	1	1	1	1	1	0	0	0	0	Once A Day	Once A Day	More Than Once A Day	Rarely	Once A Week	Rarely	Once A Day	Once A Week	Once A Day
Middle/ Upper Middle Class Homes	385	Girls	1997	14 Years	Higher Secondary (9th to 10th Standard)		Pucca	Yes	Yes	2		Electricity		LPG		1					1	1	1	1	1	0	1	1	1	1	1	1	1	1	1	1	0	0	0	0	Rarely	Never	More Than Once A Day	Rarely	Once A Week	Rarely	Rarely	Rarely	Never
Middle/ Upper Middle Class Homes	97	Boys	1998	13 Years	Secondary (6th to 8th Standard)		Pucca	Yes	Yes	1		Electricity		LPG		1					0	0	1	1	1	0	1	1	1	1	1	1	1	1	1	1	0	0	0	0	More Than Once A Day	Once A Day	More Than Once A Day	Never	Once A Day	Rarely	Rarely	Rarely	Rarely
Middle/ Upper Middle Class Homes	7	Girls	1999	12 Years	Secondary (6th to 8th Standard)		Pucca	Yes	Yes	2		Electricity		LPG		1					1	1	1	1	1	0	1	1	1	0	1	1	1	1	1	1	1	1	0	0	Once A Day	Once A Day	More Than Once A Day	More Than Once A Day	Once A Day	Rarely	More Than Once A Day	Never	Once A Day
Middle/ Upper Middle Class Homes	446	Girls	1996	15 Years	Higher Secondary (9th to 10th Standard)		Pucca	Yes	Yes	1		Electricity		LPG		1					1	1	1	1	1	0	0	1	1	1	1	1	1	1	1	1	0	1	0	0	Once A Day	Once A Week	More Than Once A Day	Rarely	Rarely	Rarely	Rarely	Rarely	Rarely
Middle/ Upper Middle Class Homes	91	Boys	1997	14 Years	Secondary (6th to 8th Standard)		Pucca	Yes	Yes	1		Electricity		LPG		1					1	1	1	1	1	0	1	1	1	1	1	1	1	1	1	1	0	0	0	0	More Than Once A Day	Once A Day	Once A Day	Once A Week	Once A Day	Once A Week	Once A Week	Once A Day	Once A Day
Middle/ Upper Middle Class Homes	482	Boys	1996	15 Years	Higher Secondary (9th to 10th Standard)		Pucca	Yes	Yes	2		Electricity		LPG		1					1	1	1	1	1	0	1	1	1	1	1	1	1	1	1	1	0	1	0	0	Once A Day	Rarely	More Than Once A Day	Rarely	Rarely	Rarely	Rarely	Rarely	More Than Once A Day
Middle/ Upper Middle Class Homes	541	Girls	1996	15 Years	Higher Secondary (9th to 10th Standard)		Pucca	Yes	Yes	2		Electricity		LPG		1					1	1	1	1	1	0	0	1	0	1	1	1	1	1	1	1	0	1	0	0	More Than Once A Day	Rarely	More Than Once A Day	Rarely	Rarely	Never	Once A Week	Rarely	Rarely
Middle/ Upper Middle Class Homes	313	Boys	1997	14 Years	Secondary (6th to 8th Standard)		Pucca	Yes	Yes	2		Electricity		LPG		1					1	1	1	1	1	0	0	1	0	1	1	1	1	1	1	1	0	0	0	0	Once A Week	Rarely	More Than Once A Day	Rarely	More Than Once A Day	Rarely	Rarely	Rarely	Rarely
Middle/ Upper Middle Class Homes	443	Boys	1996	15 Years	Higher Secondary (9th to 10th Standard)		Pucca	Yes	Yes	2		Electricity		LPG		1					1	1	1	1	1	0	0	1	1	1	1	1	1	1	1	1	0	0	0	0	More Than Once A Day	Once A Day	Once A Day	Once A Week	Once A Week	Rarely	Once A Week	Once A Week	Once A Week
Middle/ Upper Middle Class Homes	382	Boys	1997	14 Years	Higher Secondary (9th to 10th Standard)		Pucca	Yes	Yes	1		Electricity		LPG		1					1	1	1	1	1	0	1	1	1	1	1	1	1	1	1	1	0	1	0	0	Once A Day	Once A Day	More Than Once A Day	Rarely	Rarely	Rarely	Rarely	Rarely	Rarely
Middle/ Upper Middle Class Homes	212	Girls	1999	12 Years	Secondary (6th to 8th Standard)		Pucca	Yes	Yes	1		Electricity		LPG		1					1	1	1	1	1	0	1	1	1	1	1	1	1	1	1	1	0	0	0	0	More Than Once A Day	More Than Once A Day	More Than Once A Day	Once A Week	Once A Week	Once A Week	Once A Week	Rarely	Once A Week
Middle/ Upper Middle Class Homes	61	Girls	1998	13 Years	Secondary (6th to 8th Standard)		Pucca	Yes	Yes		2	Electricity		LPG		1					0	0	0	1	1	0	0	1	1	1	1	1	1	1	1	1	0	0	0	0	Rarely	Once A Day	Once A Day	Rarely	Once A Day	Never	Rarely	Never	Once A Week
Middle/ Upper Middle Class Homes	538	Boys	1996	15 Years	Higher Secondary (9th to 10th Standard)		Pucca	Yes	Yes	1		Electricity		LPG		1					1	0	1	1	1	0	1	1	1	1	1	1	1	1	1	1	0	1	0	0	More Than Once A Day	More Than Once A Day	More Than Once A Day	More Than Once A Day	More Than Once A Day	Once A Week	Never	Rarely	More Than Once A Day
Middle/ Upper Middle Class Homes	470	Boys	1996	15 Years	Higher Secondary (9th to 10th Standard)		Pucca	Yes	Yes	2		Electricity		LPG		1					1	1	1	1	1	0	0	1	0	1	1	1	1	1	1	1	0	0	0	0	Rarely	Rarely	Rarely	More Than Once A Day	Once A Day	More Than Once A Day	More Than Once A Day	More Than Once A Day	Once A Day
Middle/ Upper Middle Class Homes	366	Girls	1997	14 Years	Higher Secondary (9th to 10th Standard)		Pucca	Yes	Yes	1		Electricity		LPG		1					1	0	1	1	1	0	1	1	0	0	1	1	1	1	1	1	0	0	0	0	Once A Day	Once A Day	More Than Once A Day	Once A Week	Once A Day	Rarely	Once A Week	Once A Week	Once A Day
Middle/ Upper Middle Class Homes	569	Girls	1995	15 Years	Higher Secondary (9th to 10th Standard)		Pucca	Yes	Yes	2		Electricity		LPG		1					1	1	1	1	1	0	0	1	0	0	0	1	1	1	1	1	0	0	0	0	More Than Once A Day	Rarely	More Than Once A Day	Never	Rarely	Rarely	Once A Week	Rarely	Rarely
Middle/ Upper Middle Class Homes	124	Boys	1999	12 Years	Secondary (6th to 8th Standard)		Pucca	Yes	No	2	3	Electricity		LPG		1					1	1	1	1	1	0	1	1	1	1	1	1	1	1	1	1	0	0	0	0	Once A Week	Once A Day	More Than Once A Day	Once A Week	More Than Once A Day	More Than Once A Day	More Than Once A Day	Once A Week	Once A Day
Middle/ Upper Middle Class Homes	516	Boys	1997	14 Years	Higher Secondary (9th to 10th Standard)		Pucca	Yes	Yes		2	Electricity		LPG		1					1	1	1	1	1	0	1	1	1	1	1	1	1	1	1	1	0	1	0	0	More Than Once A Day	More Than Once A Day	More Than Once A Day	Rarely	Never	Rarely	Once A Week	Never	Never
Middle/ Upper Middle Class Homes	454	Girls	1996	15 Years	Higher Secondary (9th to 10th Standard)		Pucca	Yes	Yes	2		Electricity		LPG		1					1	1	1	1	1	0	1	1	1	1	1	1	1	1	1	1	0	1	0	0	Once A Day	Rarely	More Than Once A Day	Rarely	More Than Once A Day	Once A Week	Once A Day	Once A Week	Rarely
Middle/ Upper Middle Class Homes	534	Girls	1996	15 Years	Higher Secondary (9th to 10th Standard)		Pucca	Yes	Yes	2		Electricity		LPG		1					1	1	1	1	1	0	1	1	1	1	1	1	1	1	1	1	0	0	0	0	Once A Day	Once A Day	More Than Once A Day	Rarely	Rarely	Rarely	Rarely	Rarely	Rarely
Middle/ Upper Middle Class Homes	393	Girls	1997	14 Years	Higher Secondary (9th to 10th Standard)		Pucca	Yes	Yes	2		Electricity		LPG		1					0	1	1	1	1	0	0	0	0	0	0	1	1	1	1	1	0	0	0	0	Rarely	Rarely	More Than Once A Day	Never	Rarely	Rarely	Once A Day	Never	Rarely
Middle/ Upper Middle Class Homes	113	Girls	1998	12 Years	Secondary (6th to 8th Standard)		Pucca	Yes	Yes	2		Electricity		LPG		1					1	1	1	1	1	0	1	1	1	0	1	1	1	1	1	1	0	0	0	0	Once A Day	Once A Day	Once A Day	Once A Week	Once A Day	Once A Day	Once A Week	Rarely	Rarely
Middle/ Upper Middle Class Homes	545	Girls	1996	14 Years	Higher Secondary (9th to 10th Standard)		Pucca	Yes	Yes	2		Electricity		LPG		1					1	0	1	1	1	0	1	1	0	1	1	1	1	1	1	1	0	1	0	0	Once A Day	Never	More Than Once A Day	Rarely	Rarely	Rarely	Once A Week	Rarely	Never
Middle/ Upper Middle Class Homes	525	Girls	1996	15 Years	Higher Secondary (9th to 10th Standard)		Pucca	Yes	Yes	2		Electricity		LPG		1					1	0	1	1	1	0	1	1	1	0	1	1	1	1	1	1	0	0	0	1	More Than Once A Day	Once A Day	More Than Once A Day	Rarely	Rarely	Rarely	Rarely	Once A Week	Once A Week
Middle/ Upper Middle Class Homes	239	Girls	1998	13 Years	Secondary (6th to 8th Standard)		Pucca	Yes	Yes	1		Electricity		LPG		1					0	1	1	1	1	0	1	1	1	0	1	1	1	1	1	1	0	0	0	0	Rarely	More Than Once A Day	More Than Once A Day	Once A Week	Rarely	Rarely	Once A Day	Never	Rarely
Middle/ Upper Middle Class Homes	68	Boys	1998	13 Years	Secondary (6th to 8th Standard)		Pucca	Yes	Yes	1		Electricity		LPG		1					1	1	1	1	1	0	1	1	1	1	1	1	0	1	1	1	0	0	0	0	Once A Day	Once A Week	More Than Once A Day	More Than Once A Day	Never	Once A Week	Once A Day	Once A Day	Never
Middle/ Upper Middle Class Homes	30	Boys	1998	13 Years	Secondary (6th to 8th Standard)		Pucca	Yes	Yes	2		Electricity		LPG		1					1	1	1	1	1	0	0	1	1	1	1	1	1	1	1	1	0	0	0	0	Rarely	Rarely	More Than Once A Day	Rarely	Never	Rarely	Rarely	Never	Once A Day
Middle/ Upper Middle Class Homes	562	Boys	1996	15 Years	Higher Secondary (9th to 10th Standard)		Pucca	Yes	Yes	2		Electricity		LPG		1					1	1	1	1	1	0	1	1	1	1	1	1	1	1	1	1	0	0	0	0	Once A Day	Rarely	More Than Once A Day	Rarely	Rarely	Rarely	Rarely	Rarely	Once A Week
Middle/ Upper Middle Class Homes	365	Boys	1997	14 Years	Higher Secondary (9th to 10th Standard)		Pucca	Yes	Yes	1		Electricity		LPG		1					1	1	1	1	1	0	0	1	0	1	1	1	1	1	1	1	0	0	0	0	Once A Day	Once A Week	More Than Once A Day	Rarely	Once A Week	Rarely	Rarely	Rarely	Rarely
Middle/ Upper Middle Class Homes	376	Boys	1996	14 Years	Higher Secondary (9th to 10th Standard)		Pucca	Yes	Yes	2		Electricity		LPG		1					0	1	1	1	1	0	1	0	1	1	1	1	1	1	1	1	0	0	0	0	More Than Once A Day	Once A Day	Once A Day	Rarely	Rarely	Once A Week	Rarely	Rarely	Once A Week
Middle/ Upper Middle Class Homes	529	Girls	1996	15 Years	Higher Secondary (9th to 10th Standard)		Pucca	Yes	Yes	1		Electricity		LPG		1					1	0	1	1	1	0	0	1	1	1	1	1	1	1	1	1	0	0	0	0	Once A Day	More Than Once A Day	More Than Once A Day	Rarely	Rarely	Rarely	Rarely	Rarely	Once A Week
Middle/ Upper Middle Class Homes	375	Boys	1996	14 Years	Higher Secondary (9th to 10th Standard)		Pucca	Yes	Yes	2		Electricity		LPG		1					1	0	1	1	1	0	1	1	1	1	1	1	1	1	1	1	0	1	0	0	Once A Day	Rarely	Once A Day	Once A Week	Once A Week	Rarely	Rarely	Once A Week	Once A Week
Middle/ Upper Middle Class Homes	216	Girls	1999	12 Years	Secondary (6th to 8th Standard)		Pucca	Yes	Yes	2		Electricity		LPG		1					1	1	1	1	1	0	1	1	1	0	1	1	1	1	1	1	0	0	0	0	More Than Once A Day	More Than Once A Day	More Than Once A Day	Rarely	Never	Never	Once A Week	Never	More Than Once A Day
Middle/ Upper Middle Class Homes	473	Girls	1996	15 Years	Higher Secondary (9th to 10th Standard)		Pucca	Yes	Yes	1		Electricity		LPG		1					1	0	1	1	1	0	0	1	0	1	1	1	1	1	1	1	0	0	0	0	More Than Once A Day	Once A Day	More Than Once A Day	Once A Week	Rarely	Rarely	Once A Week	Rarely	Rarely
Middle/ Upper Middle Class Homes	372	Boys	1996	15 Years	Higher Secondary (9th to 10th Standard)		Pucca	Yes	Yes	1		Electricity		LPG		1					1	1	1	1	1	0	0	1	1	1	1	1	1	1	1	1	0	1	0	0	Once A Day	Once A Day	More Than Once A Day	Once A Day	Rarely	Rarely	Rarely	Never	Rarely
Middle/ Upper Middle Class Homes	371	Boys	1997	14 Years	Higher Secondary (9th to 10th Standard)		Pucca	Yes	Yes	1		Electricity		LPG		1					0	1	1	1	1	0	1	1	1	1	1	1	1	1	1	1	0	0	0	0	Once A Day	Once A Day	More Than Once A Day	Rarely	Rarely	Rarely	Rarely	Rarely	Rarely
Middle/ Upper Middle Class Homes	509	Girls	1996	15 Years	Higher Secondary (9th to 10th Standard)		Pucca	Yes	Yes	1		Electricity		LPG		1					1	1	1	1	1	0	1	1	0	1	1	1	1	1	1	1	0	0	0	0	More Than Once A Day	More Than Once A Day	More Than Once A Day	Rarely	Rarely	Rarely	Rarely	Rarely	Rarely
Middle/ Upper Middle Class Homes	465	Girls	1996	15 Years	Higher Secondary (9th to 10th Standard)		Pucca	Yes	Yes	2		Electricity		LPG		1					1	1	1	1	1	1	1	1	1	1	1	1	1	1	1	1	0	0	0	0	Once A Day	Once A Day	More Than Once A Day	Once A Week	Rarely	Rarely	Once A Day	Once A Week	Once A Day
Middle/ Upper Middle Class Homes	72	Girls	1998	13 Years	Secondary (6th to 8th Standard)		Pucca	Yes	Yes	1		Electricity		LPG		1					1	0	1	1	1	0	0	1	1	1	1	1	1	1	1	1	0	0	0	0	Once A Day	Once A Day	Once A Day	Once A Day	Rarely	Rarely	Once A Day	Rarely	Rarely
Middle/ Upper Middle Class Homes	367	Boys	1997	14 Years	Higher Secondary (9th to 10th Standard)		Pucca	Yes	Yes	2		Electricity		LPG		1					1	1	1	1	1	0	1	1	0	1	1	1	1	1	1	1	0	1	0	0	More Than Once A Day	More Than Once A Day	More Than Once A Day	Rarely	Rarely	Rarely	Never	Never	Rarely
Middle/ Upper Middle Class Homes	73	Boys	1997	14 Years	Secondary (6th to 8th Standard)		Pucca	Yes	Yes	1		Electricity		LPG		1					1	1	1	1	1	0	1	1	1	1	1	1	1	1	1	1	0	0	0	0	Once A Day	Once A Day	Once A Day	Once A Day	Once A Week	Once A Week	Once A Day	Once A Week	Once A Week
Middle/ Upper Middle Class Homes	411	Boys	1997	14 Years	Higher Secondary (9th to 10th Standard)		Pucca	Yes	Yes	1		Electricity		LPG		1					1	0	1	1	1	0	0	1	0	0	1	1	1	1	1	1	0	0	0	0	More Than Once A Day	Once A Day	More Than Once A Day	Rarely	Rarely	Rarely	Once A Week	Never	Rarely
Middle/ Upper Middle Class Homes	346	Girls	1998	13 Years	Secondary (6th to 8th Standard)		Pucca	Yes	Yes	2		Electricity		LPG		1					1	1	1	1	1	0	1	1	0	1	1	1	1	1	1	1	0	0	0	0	More Than Once A Day	Once A Day	Once A Day	Rarely	Rarely	Rarely	Rarely	Rarely	Rarely
Middle/ Upper Middle Class Homes	125	Boys	1998	13 Years	Secondary (6th to 8th Standard)		Pucca	Yes	Yes	2		Electricity		LPG		1					1	0	1	1	1	0	1	1	1	1	1	1	1	1	1	1	0	0	0	0	Once A Day	Once A Week	Once A Day	More Than Once A Day	Once A Day	Once A Week	Once A Week	Rarely	Once A Day
Middle/ Upper Middle Class Homes	358	Boys	1997	14 Years	Higher Secondary (9th to 10th Standard)		Pucca	Yes	Yes	1		Electricity		LPG		1					1	1	1	1	1	0	1	1	1	1	1	1	1	1	1	1	0	1	0	0	More Than Once A Day	Once A Day	More Than Once A Day	Rarely	Rarely	Rarely	Rarely	Rarely	Rarely
Middle/ Upper Middle Class Homes	359	Boys	1997	14 Years	Higher Secondary (9th to 10th Standard)		Pucca	Yes	Yes	1		Electricity		LPG		1					0	1	1	1	1	0	1	1	1	1	1	1	1	1	1	1	0	0	0	0	Rarely	Rarely	Once A Day	Rarely	Rarely	Once A Week	Rarely	Rarely	Once A Week
Middle/ Upper Middle Class Homes	87	Boys	1997	14 Years	Secondary (6th to 8th Standard)		Pucca	Yes	Yes	2		Electricity		LPG		1					0	1	1	1	1	0	1	1	1	1	1	1	1	1	1	0	0	0	0	0	Once A Week	Once A Day	Once A Day	Once A Week	Once A Day	Rarely	Once A Day	Never	Rarely
Middle/ Upper Middle Class Homes	343	Boys	1998	13 Years	Secondary (6th to 8th Standard)		Pucca	Yes	Yes	1		Electricity		LPG		1					1	1	1	1	1	0	1	1	0	1	1	1	1	1	1	1	0	0	0	0	More Than Once A Day	Once A Day	More Than Once A Day	Rarely	Rarely	Rarely	Rarely	Never	Rarely
Middle/ Upper Middle Class Homes	357	Boys	1997	14 Years	Higher Secondary (9th to 10th Standard)		Pucca	Yes	Yes	2		Electricity		LPG		1					0	0	1	1	1	0	1	1	1	0	1	1	1	1	1	1	0	0	0	0	Once A Day	More Than Once A Day	More Than Once A Day	Once A Week	Rarely	Rarely	Rarely	Rarely	Once A Week
Middle/ Upper Middle Class Homes	37	Girls	1998	13 Years	Secondary (6th to 8th Standard)		Pucca	Yes	Yes	1		Electricity		LPG		1					1	0	1	1	1	0	1	1	1	1	1	1	1	1	1	1	0	1	0	0	Once A Day	Once A Day	Once A Week	Once A Week	Rarely	Once A Week	Rarely	Rarely	Once A Week
Middle/ Upper Middle Class Homes	63	Girls	1996	15 Years	Secondary (6th to 8th Standard)		Pucca	Yes	Yes	1		Electricity		LPG		1					0	1	1	1	1	0	1	1	1	0	1	1	1	1	1	1	0	0	0	0	Once A Day	Never	Once A Day	Once A Day	Once A Day	More Than Once A Day	Rarely	Rarely	Rarely
Middle/ Upper Middle Class Homes	568	Girls	1996	15 Years	Higher Secondary (9th to 10th Standard)		Pucca	Yes	Yes	2		Electricity		LPG		1					1	0	1	1	1	1	0	1	1	1	1	1	1	1	1	1	0	1	0	0	Once A Day	Once A Day	More Than Once A Day	Once A Week	Once A Week	Rarely	Once A Week	Rarely	Rarely
Middle/ Upper Middle Class Homes	57	Girls	1998	13 Years	Secondary (6th to 8th Standard)		Pucca	Yes	Yes	2		Electricity		LPG		1					1	1	1	1	1	1	1	1	1	1	1	1	1	1	1	1	0	0	0	0	Once A Day	Once A Day	Once A Day	Once A Day	Once A Day	Once A Day	Rarely	Rarely	Once A Day
Middle/ Upper Middle Class Homes	20	Boys	1999	12 Years	Secondary (6th to 8th Standard)		Pucca	Yes	Yes	2		Electricity		LPG		1					1	1	1	1	1	0	1	1	1	1	1	1	1	1	1	1	0	0	0	0	Once A Day	Rarely	More Than Once A Day	Rarely	Once A Day	Rarely	Rarely	Once A Day	Once A Day
Middle/ Upper Middle Class Homes	103	Girls	1998	13 Years	Secondary (6th to 8th Standard)		Pucca	Yes	Yes	2		Electricity		LPG		1					1	1	1	1	1	0	1	1	1	1	1	1	1	1	1	1	0	0	0	0	Once A Week	More Than Once A Day	Once A Day	Once A Week	Once A Day	Rarely	Once A Week	Rarely	Once A Week
Middle/ Upper Middle Class Homes	556	Boys	1996	15 Years	Higher Secondary (9th to 10th Standard)		Pucca	Yes	Yes	1		Electricity		LPG		1					1	0	1	1	1	0	1	1	0	0	1	1	1	1	1	1	0	0	0	0	Once A Day	Once A Day	More Than Once A Day	Rarely	Rarely	Rarely	Rarely	Rarely	Never
Middle/ Upper Middle Class Homes	329	Boys	1998	13 Years	Secondary (6th to 8th Standard)		Pucca	Yes	Yes	1		Electricity		LPG		1					1	1	1	1	1	0	1	1	1	1	1	1	1	1	1	1	0	0	0	0	Once A Day	Once A Day	More Than Once A Day	Rarely	Once A Day	Rarely	Rarely	Rarely	Rarely
Middle/ Upper Middle Class Homes	214	Girls	1999	12 Years	Secondary (6th to 8th Standard)		Pucca	Yes	Yes	2		Electricity		LPG		1					1	1	1	1	1	0	1	1	1	1	1	1	1	1	1	1	1	0	0	0	Once A Day	Once A Day	Once A Day	Never	Once A Day	Once A Week	Once A Day	Once A Week	More Than Once A Day
Middle/ Upper Middle Class Homes	348	Boys	1998	13 Years	Secondary (6th to 8th Standard)		Pucca	Yes	Yes	2		Electricity		LPG		1					1	1	1	1	1	0	0	1	1	1	1	1	1	1	0	1	0	0	0	0	Rarely	Rarely	Once A Day	Once A Week	Once A Day	Once A Week	Once A Day	Once A Day	Once A Week
Middle/ Upper Middle Class Homes	347	Girls	1998	12 Years	Secondary (6th to 8th Standard)		Pucca	Yes	Yes	2		Electricity		LPG		1					0	1	1	1	1	0	0	1	1	1	1	1	1	1	1	1	0	0	0	0	Once A Day	Once A Day	Once A Day	Rarely	Rarely	Rarely	Once A Week	Rarely	Once A Week
Middle/ Upper Middle Class Homes	558	Boys	1996	15 Years	Higher Secondary (9th to 10th Standard)		Pucca	Yes	Yes	1		Electricity		LPG		1					1	0	1	1	1	0	1	1	1	0	1	1	1	1	1	1	0	0	0	0	Once A Day	Once A Day	More Than Once A Day	Rarely	Once A Week	Rarely	Rarely	Rarely	Rarely
Middle/ Upper Middle Class Homes	432	Girls	1995	15 Years	Higher Secondary (9th to 10th Standard)		Pucca	Yes	Yes	1		Electricity		LPG		1					1	1	1	1	1	0	1	1	0	1	1	1	1	1	1	1	0	1	0	0	Once A Day	Once A Day	More Than Once A Day	Rarely	Rarely	Rarely	Rarely	Rarely	Rarely
Middle/ Upper Middle Class Homes	533	Girls	1996	15 Years	Higher Secondary (9th to 10th Standard)		Pucca	Yes	Yes	1		Electricity		LPG		1					1	1	1	1	1	0	0	1	1	1	1	1	1	1	1	1	0	0	0	0	Once A Day	More Than Once A Day	More Than Once A Day	Rarely	Rarely	Rarely	Rarely	Rarely	Rarely
Middle/ Upper Middle Class Homes	459	Girls	1996	15 Years	Higher Secondary (9th to 10th Standard)		Pucca	Yes	Yes	2		Electricity		LPG		1					1	1	1	1	1	0	0	1	0	1	1	1	1	1	1	1	0	1	0	0	More Than Once A Day	More Than Once A Day	More Than Once A Day	Rarely	Rarely	Rarely	Rarely	Never	Rarely
Middle/ Upper Middle Class Homes	202	Girls	1999	12 Years	Secondary (6th to 8th Standard)		Pucca	Yes	Yes	1		Electricity		LPG		1					1	0	1	1	1	0	1	1	0	0	1	1	1	1	1	1	0	0	0	0	More Than Once A Day	Once A Day	More Than Once A Day	Never	Once A Day	Rarely	More Than Once A Day	Rarely	Rarely
Middle/ Upper Middle Class Homes	5	Girls	1999	12 Years	Secondary (6th to 8th Standard)		Pucca	Yes	Yes	2		Electricity		LPG		1					0	0	1	1	1	0	1	1	1	0	1	1	1	1	1	1	0	1	0	0	Once A Day	Once A Day	More Than Once A Day	Once A Week	Once A Day	Once A Week	Once A Day	Never	Once A Week
Middle/ Upper Middle Class Homes	89	Girls	1997	14 Years	Secondary (6th to 8th Standard)		Pucca	Yes	Yes	1		Electricity		LPG		1					1	1	1	1	1	0	1	1	1	1	1	1	1	1	1	1	0	0	0	0	Once A Day	Once A Week	More Than Once A Day	Once A Day	Once A Week	Once A Week	Once A Day	Once A Week	Once A Day
Middle/ Upper Middle Class Homes	526	Boys	1996	15 Years	Higher Secondary (9th to 10th Standard)		Pucca	Yes	Yes	2		Electricity		LPG		1					1	1	1	1	1	0	1	1	0	1	1	1	1	1	1	1	0	0	0	0	Once A Day	Once A Day	Once A Day	Rarely	Rarely	Rarely	Once A Day	Once A Week	Once A Day
Middle/ Upper Middle Class Homes	341	Boys	1998	13 Years	Secondary (6th to 8th Standard)		Pucca	Yes	Yes	1		Electricity		LPG		1					1	1	1	1	1	0	1	1	1	1	1	1	1	1	1	1	0	0	0	0	Once A Day	More Than Once A Day	More Than Once A Day	Rarely	Once A Week	Once A Week	Once A Week	Rarely	Rarely
Middle/ Upper Middle Class Homes	140	Girls	1997	14 Years	Higher Secondary (9th to 10th Standard)		Pucca	Yes	Yes		2	Electricity		LPG		1					0	1	1	1	1	0	1	1	1	1	1	1	1	1	1	1	0	0	0	0	Once A Day	Once A Day	More Than Once A Day	Rarely	Rarely	Rarely	Rarely	Once A Week	Rarely
Middle/ Upper Middle Class Homes	514	Boys	1996	15 Years	Higher Secondary (9th to 10th Standard)		Pucca	Yes	Yes	1		Electricity		LPG		1					1	1	1	1	1	0	0	1	1	1	1	1	1	1	1	1	0	1	0	0	More Than Once A Day	More Than Once A Day	Never	Rarely	Rarely	Never	Rarely	Rarely	Rarely
Middle/ Upper Middle Class Homes	412	Girls	1997	14 Years	Higher Secondary (9th to 10th Standard)		Pucca	Yes	Yes	1		Electricity		LPG		1					0	1	1	1	1	0	1	1	1	1	1	1	1	1	1	1	0	1	0	0	Once A Day	Once A Day	More Than Once A Day	Never	Once A Day	Rarely	Rarely	Rarely	Rarely
Middle/ Upper Middle Class Homes	130	Girls	1998	13 Years	Secondary (6th to 8th Standard)		Pucca	Yes	Yes		2	Electricity		LPG		1					1	0	1	1	1	0	1	1	0	1	1	1	1	1	1	1	0	0	0	0	Once A Week	Rarely	More Than Once A Day	Once A Week	Once A Day	Rarely	Rarely	Rarely	Rarely
Middle/ Upper Middle Class Homes	136	Girls	1997	14 Years	Higher Secondary (9th to 10th Standard)		Pucca	Yes	Yes	2		Electricity		LPG		1					1	1	1	1	1	0	1	1	0	0	1	1	1	1	1	1	0	0	0	0	Once A Week	Once A Day	More Than Once A Day	Rarely	Rarely	Rarely	Rarely	Rarely	Once A Week
Middle/ Upper Middle Class Homes	424	Girls	1997	14 Years	Higher Secondary (9th to 10th Standard)		Pucca	Yes	Yes	2		Electricity		LPG		1					1	0	1	1	1	0	0	1	0	0	1	1	1	1	1	1	0	1	0	0	Once A Week	More Than Once A Day	More Than Once A Day	Rarely	More Than Once A Day	Once A Week	More Than Once A Day	Never	More Than Once A Day
Middle/ Upper Middle Class Homes	492	Girls	1996	15 Years	Higher Secondary (9th to 10th Standard)		Pucca	Yes	Yes	2		Electricity		LPG		1					1	1	1	1	1	0	0	1	0	1	1	1	1	1	1	1	0	0	0	0	Once A Day	Once A Day	More Than Once A Day	Rarely	Rarely	Rarely	Rarely	Rarely	Rarely
Middle/ Upper Middle Class Homes	240	Boys	1998	13 Years	Secondary (6th to 8th Standard)		Pucca	Yes	Yes	1		Electricity		LPG		1					1	0	1	1	1	0	1	1	1	0	1	1	1	1	1	1	0	0	0	0	Once A Day	Rarely	Once A Day	Rarely	Once A Day	Rarely	Rarely	Rarely	Rarely
Middle/ Upper Middle Class Homes	388	Girls	1997	14 Years	Higher Secondary (9th to 10th Standard)		Pucca	Yes	Yes	1		Electricity		LPG		1					1	1	1	1	1	0	1	1	1	0	1	1	1	1	1	1	0	1	0	0	Once A Day	Never	Once A Day	Rarely	Rarely	Rarely	Never	Rarely	Once A Week
Middle/ Upper Middle Class Homes	48	Boys	1998	13 Years	Secondary (6th to 8th Standard)		Pucca	Yes	Yes	1		Electricity		LPG		1					1	1	1	1	1	1	1	1	1	1	1	1	1	1	1	1	0	0	0	0	More Than Once A Day	Rarely	Once A Day	Rarely	Once A Week	Rarely	Rarely	Rarely	Rarely
Middle/ Upper Middle Class Homes	486	Girls	1996	15 Years	Higher Secondary (9th to 10th Standard)		Pucca	Yes	Yes	1		Electricity		LPG		1					1	1	1	1	0	0	1	1	1	1	1	1	1	1	1	1	0	0	0	0	Once A Day	More Than Once A Day	More Than Once A Day	Rarely	Rarely	Rarely	Once A Week	Never	Once A Week
Middle/ Upper Middle Class Homes	327	Boys	1999	12 Years	Secondary (6th to 8th Standard)		Pucca	Yes	Yes		2	Electricity		LPG		1					0	1	1	1	1	0	0	1	0	1	1	1	1	1	1	1	0	1	0	0	Once A Day	Rarely	More Than Once A Day	Rarely	Rarely	Rarely	Rarely	Rarely	Rarely
Middle/ Upper Middle Class Homes	200	Girls	1998	13 Years	Higher Secondary (9th to 10th Standard)		Pucca	Yes	Yes	1		Electricity		LPG				1			1	0	1	1	1	0	1	1	1	1	1	1	1	1	1	1	0	0	0	0	More Than Once A Day	Once A Day	More Than Once A Day	Once A Day	Once A Day	Once A Week	Once A Day	Once A Day	Once A Week
Middle/ Upper Middle Class Homes	203	Boys	1999	12 Years	Secondary (6th to 8th Standard)		Pucca	Yes	Yes	2		Electricity		LPG		1					1	0	1	1	1	0	1	1	1	0	1	1	1	1	1	1	0	0	0	0	More Than Once A Day	More Than Once A Day	More Than Once A Day	Once A Day	Rarely	Rarely	Once A Week	Once A Week	Once A Day
Middle/ Upper Middle Class Homes	505	Girls	1996	15 Years	Higher Secondary (9th to 10th Standard)		Pucca	Yes	Yes		3	Electricity		LPG		1					1	1	1	1	1	0	0	1	1	1	1	1	1	1	1	1	0	0	0	0	Rarely	Rarely	Once A Day	Once A Day	Rarely	Once A Day	Once A Day	Once A Day	Never
Middle/ Upper Middle Class Homes	321	Boys	1998	13 Years	Secondary (6th to 8th Standard)		Pucca	Yes	Yes	1		Electricity		LPG		1					1	1	1	1	1	0	1	1	1	1	1	1	1	1	1	1	0	0	0	0	Once A Day	Once A Day	More Than Once A Day	Rarely	Rarely	Rarely	Rarely	Rarely	Rarely
Middle/ Upper Middle Class Homes	143	Boys	1997	14 Years	Higher Secondary (9th to 10th Standard)		Pucca	Yes	Yes	1		Electricity		LPG		1					0	1	1	1	1	0	1	1	1	1	1	1	1	1	1	1	0	0	0	0	Once A Day	Once A Day	More Than Once A Day	Once A Week	Once A Week	Once A Week	Once A Week	Once A Week	Once A Week
Middle/ Upper Middle Class Homes	208	Girls	1999	12 Years	Secondary (6th to 8th Standard)		Pucca	Yes	Yes	1		Electricity		LPG		1					1	0	1	1	1	0	1	1	1	1	1	1	1	1	1	1	0	0	0	0	Once A Day	Once A Day	Once A Day	Rarely	Rarely	Rarely	Rarely	Rarely	Never
Middle/ Upper Middle Class Homes	334	Boys	1998	13 Years	Secondary (6th to 8th Standard)		Pucca	Yes	Yes	2		Electricity		LPG		1					1	1	1	1	1	0	0	1	1	1	1	1	1	1	1	1	0	0	0	0	Once A Day	Rarely	More Than Once A Day	Rarely	Rarely	Rarely	Once A Week	Rarely	Never
Middle/ Upper Middle Class Homes	572	Girls	1996	14 Years	Higher Secondary (9th to 10th Standard)		Pucca	Yes	Yes	1		Electricity		LPG		1					1	1	1	1	1	1	1	1	1	1	1	1	1	1	1	1	0	0	0	0	Once A Day	Once A Day	More Than Once A Day	Once A Week	Once A Day	Once A Week	Once A Day	Rarely	Once A Week
Middle/ Upper Middle Class Homes	317	Boys	1998	13 Years	Secondary (6th to 8th Standard)		Pucca	Yes	Yes	1		Electricity		LPG		1					1	1	1	1	1	0	1	1	1	1	1	1	1	1	1	1	0	1	0	0	Once A Week	Rarely	More Than Once A Day	Rarely	Once A Week	Rarely	Once A Day	Rarely	Once A Day
Middle/ Upper Middle Class Homes	245	Girls	1997	14 Years	Secondary (6th to 8th Standard)		Pucca	Yes	Yes	2		Electricity		LPG		1					1	0	1	1	1	0	0	1	0	0	1	1	1	1	1	1	0	0	0	0	Once A Week	Once A Day	Once A Day	Once A Week	Once A Week	Once A Week	Once A Week	Once A Week	Never
Middle/ Upper Middle Class Homes	225	Girls	1999	12 Years	Secondary (6th to 8th Standard)		Pucca	Yes	Yes	2		Electricity		LPG		1					1	1	1	1	1	0	0	1	1	0	1	1	1	1	1	1	0	0	0	0	Once A Day	Once A Day	More Than Once A Day	Once A Week	Once A Week	Never	Once A Week	Rarely	Once A Day
Middle/ Upper Middle Class Homes	565	Boys	1996	15 Years	Higher Secondary (9th to 10th Standard)		Pucca	Yes	Yes	2		Electricity		LPG		1					0	1	1	1	1	0	1	1	1	1	1	1	1	1	1	1	0	0	0	0	More Than Once A Day	Once A Day	Once A Day	Once A Day	Once A Week	Once A Week	Once A Week	Rarely	Once A Week
Middle/ Upper Middle Class Homes	311	Boys	1998	13 Years	Secondary (6th to 8th Standard)		Pucca	Yes	Yes	2		Electricity		LPG		1					0	1	1	1	1	0	1	1	1	1	1	1	1	1	1	1	0	0	0	0	More Than Once A Day	Once A Day	More Than Once A Day	Once A Week	Once A Week	Once A Week	Once A Day	Once A Week	Rarely
Middle/ Upper Middle Class Homes	310	Boys	1998	13 Years	Secondary (6th to 8th Standard)		Pucca	Yes	Yes	1		Electricity		LPG		1					1	1	1	1	1	0	0	1	0	1	1	1	1	1	1	1	0	0	0	0	Once A Day	Rarely	More Than Once A Day	Rarely	Rarely	Rarely	Rarely	Rarely	Rarely
Middle/ Upper Middle Class Homes	215	Boys	1998	13 Years	Secondary (6th to 8th Standard)		Pucca	Yes	Yes	2		Electricity		LPG		1					1	1	1	1	1	0	1	1	1	1	1	1	1	1	1	1	0	0	0	0	More Than Once A Day	Once A Week	More Than Once A Day	Never	Rarely	Rarely	Rarely	Rarely	Once A Week
Middle/ Upper Middle Class Homes	542	Boys	1996	15 Years	Higher Secondary (9th to 10th Standard)		Pucca	Yes	Yes	2		Electricity		LPG		1					1	0	1	1	1	0	0	1	1	1	1	1	1	1	1	1	0	1	0	0	More Than Once A Day	Rarely	More Than Once A Day	More Than Once A Day	Rarely	Rarely	Rarely	Once A Day	More Than Once A Day
Middle/ Upper Middle Class Homes	150	Girls	1995	15 Years	Higher Secondary (9th to 10th Standard)		Pucca	Yes	Yes	1		Electricity		LPG		1					1	0	1	1	1	0	0	0	1	1	1	1	1	1	1	1	0	1	0	0	Once A Day	Once A Week	Once A Day	Rarely	More Than Once A Day	Once A Week	Rarely	Rarely	More Than Once A Day
Middle/ Upper Middle Class Homes	116	Boys	1998	13 Years	Secondary (6th to 8th Standard)		Pucca	Yes	Yes		2	Electricity		LPG		1					0	0	1	1	1	0	1	1	0	1	1	1	1	1	1	1	0	0	0	0	Once A Day	More Than Once A Day	More Than Once A Day	Rarely	Once A Week	Rarely	Once A Week	Never	Rarely
Middle/ Upper Middle Class Homes	235	Boys	1998	13 Years	Secondary (6th to 8th Standard)		Pucca	Yes	Yes	1		Electricity		LPG		1					1	0	1	1	1	0	1	1	1	1	1	1	1	1	1	1	0	0	0	0	More Than Once A Day	More Than Once A Day	More Than Once A Day	Rarely	More Than Once A Day	Rarely	Rarely	Rarely	Once A Day
Middle/ Upper Middle Class Homes	34	Girls	1997	14 Years	Secondary (6th to 8th Standard)		Pucca	Yes	Yes	2		Electricity		LPG		1					1	0	1	1	0	0	1	1	1	1	1	1	1	1	1	1	0	1	0	0	More Than Once A Day	Once A Day	Once A Day	Rarely	Never	Once A Day	Once A Week	Once A Day	Rarely
Middle/ Upper Middle Class Homes	549	Girls	1996	15 Years	Higher Secondary (9th to 10th Standard)		Pucca	Yes	Yes	2		Electricity		LPG		1					1	1	1	1	1	0	0	1	1	1	1	1	1	1	1	1	0	1	0	0	Rarely	More Than Once A Day	More Than Once A Day	Never	Rarely	Rarely	Rarely	Rarely	Rarely
Middle/ Upper Middle Class Homes	221	Boys	1999	12 Years	Secondary (6th to 8th Standard)		Pucca	Yes	Yes	2		Electricity		LPG		1					1	1	1	1	1	0	1	1	1	0	1	1	1	1	1	1	0	0	0	0	Once A Day	Once A Week	Once A Day	Once A Day	More Than Once A Day	More Than Once A Day	Once A Day	Once A Day	Never
Middle/ Upper Middle Class Homes	445	Girls	1996	15 Years	Higher Secondary (9th to 10th Standard)		Pucca	Yes	Yes	1		Electricity		LPG		1					0	1	1	1	1	0	0	1	1	1	1	1	1	1	1	1	0	1	0	0	Once A Day	Once A Week	More Than Once A Day	Rarely	Rarely	Rarely	Rarely	Rarely	Rarely
Middle/ Upper Middle Class Homes	46	Girls	1999	12 Years	Secondary (6th to 8th Standard)		Pucca	Yes	Yes	1		Electricity		LPG		1					1	0	0	1	1	0	1	1	1	1	1	1	1	1	1	1	0	0	0	0	More Than Once A Day	More Than Once A Day	More Than Once A Day	Rarely	Rarely	Rarely	Rarely	Rarely	Once A Day
Middle/ Upper Middle Class Homes	228	Girls	1999	12 Years	Secondary (6th to 8th Standard)		Pucca	Yes	Yes	2		Electricity		LPG		1					1	0	1	1	1	0	1	1	1	1	1	1	1	1	1	1	0	0	0	0	More Than Once A Day	Once A Day	More Than Once A Day	Rarely	Rarely	Once A Week	Rarely	Rarely	Once A Day
Middle/ Upper Middle Class Homes	303	Boys	1998	13 Years	Secondary (6th to 8th Standard)		Pucca	Yes	Yes	1		Electricity		LPG		1					1	1	1	1	1	0	1	1	1	1	1	1	1	1	1	1	0	0	0	0	Once A Day	Once A Day	More Than Once A Day	Rarely	Once A Week	Once A Week	Once A Week	Once A Week	Once A Day
Middle/ Upper Middle Class Homes	433	Girls	1996	15 Years	Higher Secondary (9th to 10th Standard)		Pucca	Yes	Yes	1		Electricity		LPG		1					1	1	1	1	1	0	0	1	0	1	1	1	1	1	1	1	0	0	0	0	Once A Day	Once A Day	More Than Once A Day	Rarely	Rarely	Rarely	Rarely	Rarely	Rarely
Middle/ Upper Middle Class Homes	301	Boys	1998	13 Years	Secondary (6th to 8th Standard)		Pucca	Yes	Yes	1		Electricity		LPG		1					1	1	1	1	1	0	1	1	1	1	1	1	1	1	1	1	0	0	0	0	Once A Day	Once A Day	More Than Once A Day	Once A Week	Once A Week	Rarely	Rarely	Rarely	Rarely
Middle/ Upper Middle Class Homes	511	Boys	1996	15 Years	Higher Secondary (9th to 10th Standard)		Pucca	Yes	Yes	1		Electricity		LPG		1					1	1	1	1	1	0	1	1	1	1	1	1	1	1	1	1	0	1	0	0	Once A Week	Once A Day	Rarely	Rarely	Once A Day	Rarely	Rarely	Rarely	Rarely
Middle/ Upper Middle Class Homes	519	Boys	1996	15 Years	Higher Secondary (9th to 10th Standard)		Pucca	Yes	Yes	1		Electricity		LPG		1					1	1	1	1	1	0	1	1	1	1	1	1	1	1	1	1	0	1	0	0	Once A Day	Once A Day	More Than Once A Day	Rarely	Rarely	Rarely	Rarely	Rarely	Rarely
Middle/ Upper Middle Class Homes	264	Boys	1998	13 Years	Secondary (6th to 8th Standard)		Pucca	Yes	Yes	1		Electricity		LPG		1					1	1	1	1	1	0	0	1	1	1	1	1	1	1	1	1	0	0	0	0	Once A Day	Once A Day	More Than Once A Day	Once A Day	Once A Day	Once A Week	Once A Day	Once A Week	Once A Week
Middle/ Upper Middle Class Homes	233	Girls	1998	12 Years	Secondary (6th to 8th Standard)		Pucca	Yes	Yes	2		Electricity		LPG		1					1	0	1	1	1	0	1	1	1	1	1	1	1	1	1	1	0	0	0	0	More Than Once A Day	Once A Week	More Than Once A Day	Once A Week	Once A Week	Once A Week	Once A Week	Once A Week	Once A Day
Middle/ Upper Middle Class Homes	234	Boys	1999	12 Years	Secondary (6th to 8th Standard)		Pucca	Yes	Yes	1		Electricity		LPG		1					1	0	1	1	1	0	1	1	1	1	1	1	1	1	1	1	0	0	0	0	Once A Day	Once A Day	More Than Once A Day	Rarely	Once A Week	Once A Week	Once A Week	Rarely	Rarely
Middle/ Upper Middle Class Homes	82	Girls	1998	13 Years	Secondary (6th to 8th Standard)		Pucca	Yes	Yes	1		Electricity		LPG		1					1	0	1	1	1	0	1	1	0	0	1	1	1	1	1	1	0	0	0	0	Once A Week	Once A Week	More Than Once A Day	Once A Day	More Than Once A Day	Once A Week	Rarely	Never	Never
Middle/ Upper Middle Class Homes	260	Girls	1998	13 Years	Secondary (6th to 8th Standard)		Pucca	Yes	Yes	1		Electricity		LPG		1					1	1	1	1	1	0	1	1	1	0	1	1	1	1	1	1	0	0	0	0	Once A Day	Once A Day	Rarely	Rarely	Once A Week	More Than Once A Day	Once A Week	Rarely	Once A Week
Middle/ Upper Middle Class Homes	259	Girls	1998	13 Years	Higher Secondary (9th to 10th Standard)		Pucca	Yes	Yes	1		Electricity		LPG		1					1	0	1	1	1	0	1	1	1	1	1	1	1	1	1	1	0	1	0	0	More Than Once A Day	More Than Once A Day	More Than Once A Day	Rarely	Rarely	Once A Week	Once A Day	Rarely	Never
Middle/ Upper Middle Class Homes	126	Girls	1998	13 Years	Secondary (6th to 8th Standard)		Pucca	Yes	Yes	2		Electricity		LPG		1					0	1	1	1	1	0	1	1	1	1	1	1	1	1	1	1	0	0	0	0	Once A Day	Never	More Than Once A Day	Once A Day	Once A Day	Once A Week	Once A Day	Never	Once A Day
Middle/ Upper Middle Class Homes	238	Boys	1998	13 Years	Secondary (6th to 8th Standard)		Pucca	Yes	Yes	1		Electricity		LPG		1					1	0	1	1	1	0	1	1	1	0	1	1	1	1	1	1	0	0	0	0	Once A Day	Once A Day	More Than Once A Day	Once A Day	Once A Day	Once A Week	More Than Once A Day	Once A Week	Once A Day
Middle/ Upper Middle Class Homes	442	Boys	1996	15 Years	Higher Secondary (9th to 10th Standard)		Pucca	Yes	Yes	2		Electricity		LPG		1					1	0	1	1	1	0	0	1	1	1	1	1	1	1	1	1	0	0	0	0	Once A Week	Once A Week	More Than Once A Day	Rarely	Once A Week	Rarely	Once A Week	Once A Week	Once A Day
Middle/ Upper Middle Class Homes	554	Boys	1996	15 Years	Higher Secondary (9th to 10th Standard)		Pucca	Yes	Yes	2		Electricity		LPG		1					1	0	1	1	1	0	1	0	1	1	1	1	1	1	1	0	0	0	0	0	Once A Week	More Than Once A Day	More Than Once A Day	Once A Week	Once A Week	Once A Week	Once A Week	Once A Week	Once A Week
Middle/ Upper Middle Class Homes	236	Boys	1998	13 Years	Secondary (6th to 8th Standard)		Pucca	Yes	Yes	2		Electricity		LPG		1					1	1	1	1	1	0	1	1	1	0	1	1	1	1	1	1	0	0	0	0	More Than Once A Day	Once A Day	More Than Once A Day	Rarely	Once A Week	Once A Week	Once A Day	Rarely	Once A Week
Middle/ Upper Middle Class Homes	243	Boys	1998	13 Years	Secondary (6th to 8th Standard)		Pucca	Yes	Yes	2		Electricity		LPG		1					1	0	1	1	1	0	1	1	1	1	1	1	1	1	1	1	0	0	0	0	Once A Day	Once A Day	Never	Once A Day	Rarely	Rarely	Once A Day	Never	Rarely
Middle/ Upper Middle Class Homes	229	Boys	1998	13 Years	Secondary (6th to 8th Standard)		Pucca	Yes	Yes	2		Electricity		LPG		1					1	0	1	1	1	0	1	1	1	0	1	1	1	1	1	1					More Than Once A Day	More Than Once A Day	More Than Once A Day	Once A Week	Rarely	Once A Week	Once A Week	Once A Week	Once A Week
Middle/ Upper Middle Class Homes	17	Boys	1999	12 Years	Secondary (6th to 8th Standard)		Pucca	No	Yes	2		Electricity		LPG		1					1	0	1	1	1	0	1	1	1	1	1	1	1	1	1	1	0	0	0	0	Once A Week	Once A Day	More Than Once A Day	Once A Day	Once A Day	Once A Week	Once A Day	Rarely	Once A Day
Middle/ Upper Middle Class Homes	249	Boys	1998	13 Years	Secondary (6th to 8th Standard)		Pucca	Yes	Yes	2		Electricity		LPG		1					1	0	1	1	1	0	1	1	1	0	1	1	1	1	1	1	0	0	0	0	Once A Day	More Than Once A Day	Once A Day	Once A Week	Once A Week	Once A Week	Once A Week	Once A Week	More Than Once A Day
Middle/ Upper Middle Class Homes	246	Boys	1998	13 Years	Secondary (6th to 8th Standard)		Pucca	Yes	Yes	1		Electricity		LPG		1					1	1	1	1	1	0	1	1	1	1	1	1	1	1	1	1	0	0	0	0	Once A Day	Once A Day	More Than Once A Day	Once A Week	Once A Day	Rarely	Once A Week	Once A Week	Never
Middle/ Upper Middle Class Homes	60	Girls	1997	14 Years	Secondary (6th to 8th Standard)		Pucca	Yes	Yes	1		Electricity		LPG		1					0	0	1	1	0	0	0	1	1	1	1	1	1	1	1	1	0	0	0	0	Rarely	Once A Day	More Than Once A Day	Rarely	Rarely	Rarely	Once A Week	Rarely	Rarely
Middle/ Upper Middle Class Homes	121	Girls	1999	12 Years	Secondary (6th to 8th Standard)		Pucca	Yes	Yes	1		Electricity		LPG		1					0	0	1	1	1	0	0	1	1	1	1	1	1	1	1	1	0	0	0	0	Once A Day	Rarely	Once A Day	Once A Week	More Than Once A Day	Once A Day	Once A Week	Rarely	Rarely
Middle/ Upper Middle Class Homes	428	Boys	1996	15 Years	Higher Secondary (9th to 10th Standard)		Pucca	Yes	Yes	1		Electricity		LPG		1					1	0	1	1	1	0	1	1	0	1	1	1	1	1	1	1	0	0	0	0	Rarely	Once A Day	More Than Once A Day	Rarely	Rarely	Rarely	Rarely	Rarely	Rarely
Middle/ Upper Middle Class Homes	392	Boys	1997	14 Years	Higher Secondary (9th to 10th Standard)		Pucca	Yes	Yes	2		Electricity		LPG		1					1	1	1	1	1	0	1	0	1	0	1	1	1	1	1	1	0	0	0	0	More Than Once A Day	Once A Day	Once A Day	Once A Day	Once A Week	Once A Week	More Than Once A Day	More Than Once A Day	Once A Week
Middle/ Upper Middle Class Homes	65	Boys	1998	13 Years	Secondary (6th to 8th Standard)		Pucca	Yes	Yes	2		Electricity		LPG		1					1	0	1	1	1	0	1	1	0	1	1	1	1	1	1	1	0	0	0	0	Rarely	Once A Day	Once A Day	Once A Week	Once A Day	Rarely	Once A Day	Rarely	Once A Week
Middle/ Upper Middle Class Homes	218	Boys	1999	12 Years	Secondary (6th to 8th Standard)		Pucca	Yes	Yes	1		Electricity		LPG		1					1	0	1	1	1	0	1	1	0	1	1	1	1	1	1	1	0	0	0	0	Once A Week	Once A Week	More Than Once A Day	Rarely	Once A Week	Never	Once A Week	Rarely	Rarely
Middle/ Upper Middle Class Homes	426	Boys	1996	15 Years	Higher Secondary (9th to 10th Standard)		Pucca	Yes	Yes	1		Electricity		LPG		1					0	1	1	1	1	0	1	1	0	1	1	1	1	1	1	1	0	1	0	0	Rarely	Once A Day	More Than Once A Day	Never	Rarely	Rarely	Rarely	Rarely	Rarely
Middle/ Upper Middle Class Homes	35	Girls	1997	14 Years	Secondary (6th to 8th Standard)		Pucca	Yes	Yes	2		Electricity		LPG		1					1	1	1	1	1	0	1	1	1	1	1	1	1	1	1	1	0	0	1	0	Rarely	Rarely	Rarely	Rarely	Rarely	Rarely	Rarely	Rarely	Once A Day
Middle/ Upper Middle Class Homes	396	Boys	1996	15 Years	Higher Secondary (9th to 10th Standard)		Pucca	Yes	Yes	1		Electricity		LPG		1					1	1	1	1	1	0	0	1	0	0	1	1	1	1	1	1	0	0	0	0	More Than Once A Day	More Than Once A Day	More Than Once A Day	Rarely	Once A Day	Never	Never	Once A Week	Once A Week
Middle/ Upper Middle Class Homes	405	Boys	1997	14 Years	Higher Secondary (9th to 10th Standard)		Pucca	Yes	Yes	1		Electricity		LPG		1					1	0	1	1	1	0	1	1	1	1	1	1	1	1	1	1	0	0	0	0	Once A Day	Once A Day	More Than Once A Day	Rarely	Never	Rarely	Once A Week	Rarely	Once A Week
Middle/ Upper Middle Class Homes	1	Girls	1998	13 Years	Secondary (6th to 8th Standard)		Pucca	Yes	Yes		2	Electricity		LPG		1					1	1	1	1	1	0	1	1	0	1	1	1	1	1	1	1	0	1	0	0	Once A Day	Once A Day	Once A Day	More Than Once A Day	Once A Day	Once A Week	Once A Day	Once A Week	Never
Middle/ Upper Middle Class Homes	29	Girls	1999	12 Years	Secondary (6th to 8th Standard)		Pucca	Yes	Yes	2		Electricity		LPG		1					1	1	1	1	1	0	1	1	1	0	1	1	1	1	1	1	0	0	0	0	Once A Day	Never	More Than Once A Day	Rarely	Rarely	Rarely	Rarely	Rarely	Rarely
Middle/ Upper Middle Class Homes	248	Boys	1998	13 Years	Secondary (6th to 8th Standard)		Pucca	Yes	Yes	1		Electricity		LPG		1					1	1	1	1	1	0	0	1	1	0	1	1	1	1	1	1	0	0	0	0	More Than Once A Day	Once A Day	More Than Once A Day	Once A Day	Once A Day	Rarely	Once A Day	Once A Week	Once A Day
Middle/ Upper Middle Class Homes	11	Boys	1999	12 Years	Secondary (6th to 8th Standard)		Pucca	Yes	Yes	2		Electricity		LPG		1					1	1	1	1	1	0	0	1	1	0	1	1	1	1	1	1	0	1	0	0	More Than Once A Day	Once A Day	Once A Day	Once A Week	Rarely	Once A Week	Once A Week	Rarely	Once A Week
Middle/ Upper Middle Class Homes	430	Boys	1995	15 Years	Higher Secondary (9th to 10th Standard)		Pucca	Yes	Yes	1		Electricity		LPG		1					1	1	1	1	1	1	0	1	1	1	1	1	1	1	1	1	0	1	0	0	Rarely	Never	More Than Once A Day	Once A Day	Rarely	Rarely	Rarely	Rarely	Rarely
Middle/ Upper Middle Class Homes	400	Girls	1997	14 Years	Higher Secondary (9th to 10th Standard)		Pucca	Yes	Yes	2		Electricity		LPG		1					1	0	1	1	1	0	0	1	1	1	1	1	1	1	1	1	0	1	0	0	More Than Once A Day	Once A Day	More Than Once A Day	Rarely	Rarely	Rarely	Rarely	Rarely	Rarely
Middle/ Upper Middle Class Homes	16	Girls	1996	15 Years	Secondary (6th to 8th Standard)		Pucca	Yes	Yes	2		Electricity		LPG		1					1	0	1	1	1	1	1	1	0	1	1	1	1	1	1	1	0	0	0	0	More Than Once A Day	Once A Day	Once A Day	Once A Day	Once A Day	Once A Day	Once A Day	Once A Day	Once A Day
Middle/ Upper Middle Class Homes	564	Boys	1995	15 Years	Higher Secondary (9th to 10th Standard)		Pucca	Yes	Yes	2		Electricity		LPG		1					1	1	1	1	1	0	1	1	0	1	1	1	1	1	1	1	1	0	0	0	Once A Day	More Than Once A Day	More Than Once A Day	More Than Once A Day	Once A Day	Once A Day	Once A Day	Rarely	More Than Once A Day
Middle/ Upper Middle Class Homes	145	Boys	1997	14 Years	Higher Secondary (9th to 10th Standard)		Pucca	Yes	Yes		2	Electricity		Electricity		1					0	1	1	1	1	0	1	1	1	0	1	1	1	1	1	1	0	0	0	0	Once A Week	Rarely	More Than Once A Day	Once A Day	Once A Day	Rarely	Once A Day	Never	Rarely
Middle/ Upper Middle Class Homes	165	Boys	1996	15 Years	Higher Secondary (9th to 10th Standard)		Pucca	Yes	Yes		2	Electricity		LPG		1					0	1	1	1	1	0	1	1	0	1	1	1	1	1	1	1	0	0	0	0	More Than Once A Day	More Than Once A Day	Rarely	Rarely	Rarely	Rarely	Never	Rarely	Rarely
Middle/ Upper Middle Class Homes	429	Girls	1996	15 Years	Higher Secondary (9th to 10th Standard)		Pucca	Yes	Yes		2	Electricity		LPG		1					1	1	1	1	1	0	1	1	1	1	1	1	1	1	1	1	0	1	0	0	More Than Once A Day	Once A Day	More Than Once A Day	Rarely	Rarely	Rarely	Rarely	Rarely	Rarely
Middle/ Upper Middle Class Homes	414	Girls	1997	14 Years	Higher Secondary (9th to 10th Standard)		Pucca	Yes	Yes	1		Electricity		LPG		1					1	1	1	1	1	1	1	1	1	1	1	1	1	1	1	1	0	1	0	0	Once A Day	More Than Once A Day	More Than Once A Day	Once A Day	Once A Day	Once A Week	Once A Week	Rarely	Once A Week
Middle/ Upper Middle Class Homes	460	Boys	1996	15 Years	Higher Secondary (9th to 10th Standard)		Pucca	Yes	Yes	1		Electricity		LPG		1					0	0	1	1	1	1	1	1	1	1	1	1	1	1	1	1	0	0	0	0	Once A Day	Once A Week	More Than Once A Day	Once A Week	Once A Week	Once A Week	Once A Week	Once A Day	Once A Day
Middle/ Upper Middle Class Homes	573	Boys	1996	15 Years	Higher Secondary (9th to 10th Standard)		Pucca	Yes	Yes	2		Electricity		LPG		1					0	0	1	1	1	0	1	1	1	0	1	1	1	1	1	1	0	0	0	0	Once A Week	Once A Day	Once A Week	Once A Week	Never	Never	Once A Week	Never	Never
Middle/ Upper Middle Class Homes	226	Boys	1998	13 Years	Secondary (6th to 8th Standard)		Pucca	Yes	Yes	2		Electricity		LPG		1					1	1	1	1	1	0	1	1	1	1	1	1	1	1	1	1	1	0	0	0	More Than Once A Day	Never	Once A Day	Once A Day	Once A Day	Once A Week	Once A Day	Never	Never
Middle/ Upper Middle Class Homes	22	Boys	1997	14 Years	Secondary (6th to 8th Standard)		Pucca	No	No	2		Electricity		LPG		1					1	0	1	1	1	0	1	1	0	0	1	1	1	1	1	1	0	1	0	0	More Than Once A Day	Rarely	More Than Once A Day	Rarely	Once A Day	Rarely	Once A Day	Once A Week	Once A Day
Middle/ Upper Middle Class Homes	31	Girls	1998	13 Years	Secondary (6th to 8th Standard)		Pucca	Yes	Yes	2		Electricity		LPG		1					1	0	1	1	1	0	1	1	0	1	1	1	1	1	1	1	0	0	0	0	More Than Once A Day	Once A Day	More Than Once A Day	Once A Week	Once A Week	Rarely	Once A Day	Never	Rarely
Middle/ Upper Middle Class Homes	355	Girls	1998	13 Years	Secondary (6th to 8th Standard)		Pucca	Yes	Yes	2		Electricity		LPG		1					1	0	1	1	1	0	0	0	1	1	1	1	1	1	1	1	0	0	0	0	Once A Week	Once A Day	Once A Day	Rarely	Rarely	Once A Week	Once A Week	Rarely	Rarely
Middle/ Upper Middle Class Homes	563	Girls	1996	15 Years	Higher Secondary (9th to 10th Standard)		Pucca	Yes	Yes	2		Electricity		LPG		1					0	0	1	1	1	0	1	1	1	1	1	1	1	1	1	1	0	0	0	0	More Than Once A Day	More Than Once A Day	More Than Once A Day	Rarely	Rarely	Rarely	Rarely	Rarely	Rarely
Middle/ Upper Middle Class Homes	93	Girls	1998	13 Years	Secondary (6th to 8th Standard)		Pucca	Yes	Yes	1		Electricity		LPG		1					0	1	1	1	1	0	1	1	1	1	1	1	1	1	1	1	0	0	0	0	Once A Week	More Than Once A Day	More Than Once A Day	More Than Once A Day	Once A Week	More Than Once A Day	Once A Day	Once A Week	Once A Week
Middle/ Upper Middle Class Homes	2	Girls	1999	12 Years	Secondary (6th to 8th Standard)		Pucca	Yes	Yes	1		Electricity		LPG		1					0	1	1	1	1	0	1	1	0	0	1	1	1	1	1	1	0	0	0	0	Once A Day	Once A Day	More Than Once A Day	Once A Week	Once A Week	Rarely	Once A Week	Never	Once A Week
Middle/ Upper Middle Class Homes	431	Boys	1996	15 Years	Higher Secondary (9th to 10th Standard)		Pucca	No	Yes	1		Electricity		Other	pipelineigl	1					0	1	1	1	1	0	1	1	1	1	1	1	1	1	1	1	0	1	0	0	Once A Day	Once A Week	More Than Once A Day	Once A Week	Rarely	Rarely	Rarely	Rarely	Rarely
Middle/ Upper Middle Class Homes	399	Girls	1996	15 Years	Higher Secondary (9th to 10th Standard)		Pucca	Yes	Yes	1		Electricity		LPG		1					1	1	1	1	1	1	0	1	0	1	1	1	1	1	1	1	0	0	0	0	Once A Day	Once A Day	More Than Once A Day	Once A Week	Once A Week	Rarely	Once A Day	Once A Week	Never
Middle/ Upper Middle Class Homes	517	Boys	1996	15 Years	Higher Secondary (9th to 10th Standard)		Pucca	Yes	Yes	1		Electricity		LPG		1					1	1	1	1	1	0	0	1	0	1	0	1	1	1	1	1	0	1	0	0	Once A Day	Once A Day	More Than Once A Day	Rarely	Rarely	Rarely	Rarely	Rarely	Rarely
Middle/ Upper Middle Class Homes	394	Girls	1996	15 Years	Higher Secondary (9th to 10th Standard)		Pucca	Yes	Yes	2		Electricity		LPG		1					0	1	1	1	1	0	0	1	1	1	1	1	1	1	1	1	0	0	0	0	Once A Week	Rarely	More Than Once A Day	Rarely	Once A Week	Rarely	Once A Week	Rarely	Rarely
Resettlement Colonies	2100000000	Boys	1997	14 Years	Higher Secondary (9th to 10th Standard)		Pucca	Yes	Yes		2	Electricity		LPG		1					0	0	1	1	1	0	0	0	0	1	1	1	1	1	1	1	0	0	0	0	More Than Once A Day	Rarely	Once A Week	Rarely	Rarely	Rarely	Rarely	Rarely	Rarely
Resettlement Colonies	2000000000	Girls	1997	14 Years	Higher Secondary (9th to 10th Standard)		Pucca	Yes	Yes	2		Electricity		LPG		1					1	1	1	1	1	0	0	1	1	0	1	1	1	1	1	1	0	0	0	0	Rarely	Never	More Than Once A Day	Rarely	Rarely	Rarely	Never	Rarely	Never
Resettlement Colonies	2000000000	Boys	1996	15 Years	Higher Secondary (9th to 10th Standard)		Pucca	Yes	Yes		2	Electricity		LPG		1					0	0	1	1	1	0	1	1	0	1	1	1	1	1	1	1	0	0	0	0	Rarely	Once A Day	More Than Once A Day	Rarely	Rarely	Rarely	Rarely	Rarely	Rarely
Resettlement Colonies	2100000000	Boys	1999	12 Years	Secondary (6th to 8th Standard)		Pucca	Yes	No		2	Electricity		LPG		1					0	1	1	1	1	1	0	0	1	0	1	1	1	1	1	1	0	0	0	0	Once A Week	Rarely	More Than Once A Day	Rarely	Rarely	Rarely	Rarely	Never	Never
Resettlement Colonies	2000000000	Boys	1998	13 Years	Secondary (6th to 8th Standard)		Pucca	Yes	Yes		2	Electricity		LPG		1					0	0	1	1	1	0	1	1	0	1	1	1	1	1	1	1	0	0	0	0	Once A Day	Once A Day	More Than Once A Day	Rarely	Never	Never	Once A Week	Never	Rarely
Resettlement Colonies	2100000000	Boys	1996	15 Years	Higher Secondary (9th to 10th Standard)		Pucca	Yes	Yes	1		Electricity		LPG		1					0	0	1	1	1	0	0	1	0	0	1	1	1	1	0	1	0	0	0	0	Rarely	More Than Once A Day	More Than Once A Day	Once A Day	Rarely	Rarely	Rarely	Rarely	Rarely
Resettlement Colonies	2100000000	Girls	1997	14 Years	Secondary (6th to 8th Standard)		Pucca	Yes	Yes		2	Electricity		LPG		1					1	1	1	1	1	0	0	1	0	0	1	1	1	1	0	1	0	0	0	0	Once A Day	More Than Once A Day	More Than Once A Day	Rarely	Rarely	Rarely	Rarely	Rarely	Rarely
Resettlement Colonies	2000000000	Boys	1999	12 Years	Secondary (6th to 8th Standard)		Pucca	Yes	No		2	Electricity		LPG		1					0	0	1	1	1	0	1	1	0	0	1	1	1	1	0	1	0	0	0	0	Rarely	Once A Day	Once A Day	Rarely	Rarely	Rarely	Rarely	Rarely	Rarely
Resettlement Colonies	2100000000	Girls	1996	15 Years	Higher Secondary (9th to 10th Standard)		Pucca	Yes	Yes		2	Electricity		LPG		1					0	0	1	1	1	0	0	1	1	1	1	1	1	1	1	1	0	0	0	0	Rarely	More Than Once A Day	More Than Once A Day	Rarely	Rarely	Rarely	Rarely	Rarely	Rarely
Resettlement Colonies	2100000000	Girls	1996	15 Years	Higher Secondary (9th to 10th Standard)		Pucca	Yes	Yes	1		Electricity		LPG		1					0	1	1	1	1	0	0	1	0	0	1	1	0	1	1	1	0	1	0	0	Rarely	Never	Once A Day	Rarely	Rarely	Rarely	Rarely	Rarely	Rarely
Resettlement Colonies	2000000000	Girls	1999	12 Years	Secondary (6th to 8th Standard)		Pucca	Yes	Yes	2		Electricity		LPG		1					0	0	1	0	1	0	1	1	0	1	1	1	1	1	1	1	0	0	0	0	Once A Week	Rarely	More Than Once A Day	Rarely	Rarely	Rarely	Rarely	Rarely	Never
Resettlement Colonies	2000000000	Boys	1995	15 Years	Senior Secondary (11th to 12th Standard)		Pucca	Yes	Yes	2		Electricity		LPG		1					0	0	1	1	1	0	1	1	0	1	1	1	1	1	1	1	0	1	0	0	Once A Week	More Than Once A Day	More Than Once A Day	Once A Week	Once A Day	Once A Week	Once A Week	Once A Week	Rarely
Resettlement Colonies	2100000000	Girls	1999	12 Years	Secondary (6th to 8th Standard)		Pucca	No	No		2	Electricity		LPG		1					1	1	1	1	1	0	1	1	1	0	1	1	1	1	1	1	0	1	0	0	Once A Week	Rarely	More Than Once A Day	Once A Day	Once A Week	Rarely	Once A Week	Once A Day	Rarely
Resettlement Colonies	2000000000	Girls	1999	12 Years	Secondary (6th to 8th Standard)		Pucca	Yes	Yes		2	Electricity		LPG		1					0	1	1	1	1	0	0	1	0	1	1	1	1	1	1	0	0	0	0	0	Once A Week	Rarely	Rarely	Rarely	Rarely	More Than Once A Day	Rarely	Rarely	Once A Week
Resettlement Colonies	2100000000	Boys	1998	13 Years	Secondary (6th to 8th Standard)		Pucca	Yes	Yes		2	Electricity		LPG		1					0	0	1	1	1	0	0	1	1	1	1	0	1	1	1	1	0	0	0	0	Rarely	Once A Day	More Than Once A Day	Once A Day	Rarely	Rarely	Rarely	Never	Rarely
Resettlement Colonies	2000000000	Girls	1999	12 Years	Primary (Up to 5th Standard)		Pucca	Yes	Yes	1		Electricity		LPG		1					0	0	1	0	1	0	1	1	0	0	1	1	1	1	1	1	0	0	0	0	Rarely	Rarely	More Than Once A Day	Rarely	Rarely	Rarely	Rarely	Rarely	Rarely
Resettlement Colonies	2100000000	Boys	1997	14 Years	Secondary (6th to 8th Standard)		Pucca	Yes	Yes		2	Electricity		LPG		1					0	1	1	0	0	0	0	1	1	1	1	1	1	0	0	1	0	0	0	0	Once A Week	Once A Day	More Than Once A Day	Rarely	Rarely	Rarely	Rarely	Rarely	Rarely
Resettlement Colonies	2100000000	Boys	1996	15 Years	Senior Secondary (11th to 12th Standard)		Pucca	Yes	No		2	Electricity		LPG		1					0	1	1	1	1	0	1	1	1	0	1	1	1	1	1	1	0	1	0	0	More Than Once A Day	Rarely	Never	Once A Day	More Than Once A Day	More Than Once A Day	More Than Once A Day	Once A Day	Rarely
Resettlement Colonies	2000000000	Boys	1999	12 Years	Secondary (6th to 8th Standard)		Pucca	Yes	No		2	Electricity		LPG		1					0	1	1	1	1	0	0	1	1	1	1	1	1	1	1	1	0	0	0	0	Rarely	Once A Day	More Than Once A Day	Rarely	Rarely	Rarely	Once A Day	Rarely	Rarely
Resettlement Colonies	2000000000	Boys	1996	15 Years	Secondary (6th to 8th Standard)		Pucca	Yes	Yes		2	Electricity		LPG		1					0	1	1	1	1	0	0	1	1	1	1	1	1	1	1	1	0	0	0	0	Never	Rarely	Once A Day	Never	Never	Never	Once A Day	Never	Never
Resettlement Colonies	2100000000	Boys	1996	15 Years	Higher Secondary (9th to 10th Standard)		Pucca	Yes	Yes		2	Electricity		LPG		1					0	0	0	1	1	0	1	1	0	1	1	1	1	1	0	1	0	0	0	0	Once A Week	Once A Week	Once A Day	Rarely	Rarely	Once A Week	Once A Week	Rarely	Rarely
Resettlement Colonies	2100000000	Boys	1996	15 Years	Secondary (6th to 8th Standard)		Pucca	Yes	Yes	1		Electricity		LPG		1					0	1	1	1	0	0	0	1	1	1	1	1	1	1	1	1	0	0	0	0	Once A Day	Rarely	Once A Day	Rarely	Never	Rarely	Once A Week	Rarely	Once A Day
Resettlement Colonies	2000000000	Boys	1995	15 Years	Discontinued Studies	9	Pucca	Yes	No		2	Electricity		LPG		1					0	1	1	0	1	0	0	1	0	0	1	1	1	1	0	1	0	0	0	0	Rarely	Rarely	Once A Day	Never	Rarely	Rarely	Rarely	Rarely	Rarely
Resettlement Colonies	2000000000	Boys	1998	13 Years	Secondary (6th to 8th Standard)		Pucca	Yes	Yes		2	Electricity		LPG		1					0	0	1	1	1	0	1	1	1	1	1	1	1	1	1	1	0	0	0	0	Once A Day	Once A Day	More Than Once A Day	Rarely	Rarely	Rarely	Rarely	Rarely	Rarely
Resettlement Colonies	2100000000	Girls	1996	15 Years	Discontinued Studies	8	Pucca	Yes	Yes		2	Electricity		LPG		1					1	1	1	1	1	0	1	1	1	1	1	1	1	1	1	1	0	0	0	0	Once A Day	Rarely	Rarely	Rarely	Rarely	Rarely	Rarely	Rarely	Rarely
Resettlement Colonies	2000000000	Girls	1996	15 Years	Higher Secondary (9th to 10th Standard)		Semi Pucca	Yes	No		1	Electricity		LPG		1					0	0	0	0	1	0	0	1	0	0	0	1	0	0	0	1	0	0	0	0	Rarely	Never	More Than Once A Day	Rarely	Rarely	Rarely	Once A Week	Never	Never
Resettlement Colonies	2000000000	Girls	1998	14 Years	Higher Secondary (9th to 10th Standard)		Pucca	Yes	Yes		2	Electricity		LPG		1					0	1	1	1	1	0	0	1	1	1	1	1	1	1	1	1	0	0	0	0	Once A Day	Once A Day	More Than Once A Day	Rarely	Rarely	Rarely	Rarely	Rarely	Rarely
Resettlement Colonies	2000000000	Boys	1996	15 Years	Higher Secondary (9th to 10th Standard)		Pucca	Yes	Yes	1		Electricity		LPG		1					1	1	1	1	1	0	0	1	1	1	1	1	1	1	1	1	0	0	0	0	Rarely	Rarely	More Than Once A Day	Once A Week	Once A Week	Rarely	Rarely	Rarely	Rarely
Resettlement Colonies	2100000000	Girls	1999	12 Years	Secondary (6th to 8th Standard)		Pucca	Yes	No		2	Electricity		LPG		1					0	0	1	0	0	1	0	1	1	1	1	1	0	0	0	1	0	0	0	0	Rarely	Once A Day	More Than Once A Day	Rarely	Rarely	Rarely	Rarely	Rarely	Rarely
Resettlement Colonies	2100000000	Girls	1999	12 Years	Secondary (6th to 8th Standard)		Pucca	Yes	Yes	1		Electricity		LPG		1					1	1	1	1	1	0	1	1	0	1	1	1	1	1	1	1	0	1	0	0	More Than Once A Day	Once A Day	More Than Once A Day	Once A Day	Rarely	More Than Once A Day	Rarely	Rarely	Rarely
Resettlement Colonies	2000000000	Girls	1999	13 Years	Secondary (6th to 8th Standard)		Pucca	Yes	No	1		Electricity		LPG		1					0	1	1	0	1	0	1	1	0	1	1	1	0	1	0	1	0	0	0	0	Rarely	Rarely	More Than Once A Day	Rarely	Rarely	Rarely	Never	Rarely	Never
Resettlement Colonies	2000000000	Boys	1996	15 Years	Secondary (6th to 8th Standard)		Pucca	No	Yes		2	Electricity		LPG		1					0	0	1	1	1	0	0	1	0	0	0	1	1	1	0	1	0	0	0	0	Once A Day	Once A Week	More Than Once A Day	Rarely	Rarely	Rarely	Rarely	Rarely	Never
Resettlement Colonies	2000000000	Girls	1998	13 Years	Secondary (6th to 8th Standard)		Pucca	No	No		2	Electricity		LPG		1					0	0	1	0	1	0	0	1	0	0		1	1	1	1	1	0	0	0	0	Once A Day	Once A Week	Once A Day	Rarely	Rarely	Rarely	Rarely	Never	Rarely
Resettlement Colonies	2000000000	Boys	1998	13 Years	Primary (Up to 5th Standard)		Pucca	Yes	Yes	1		Electricity		LPG		1					0	0	1	1	1	0	1	1	0	1	1	1	1	1	1	1	1	0	0	0	Rarely	Rarely	Once A Day	Rarely	Rarely	Rarely	Rarely	Rarely	Rarely
Resettlement Colonies	2000000000	Boys	1999	12 Years	Secondary (6th to 8th Standard)		Pucca	No	No		2	Electricity		LPG		1					0	0	1	0	0	0	0	1	1	0	1	0	0	0	0	0	0	0	0	0	More Than Once A Day	Rarely	More Than Once A Day	Rarely	Rarely	Rarely	Rarely	Never	Never
Resettlement Colonies	2000000000	Girls	1998	14 Years	Higher Secondary (9th to 10th Standard)		Pucca	Yes	No		2	Electricity		LPG		1					0	0	1	1	0	1	1	1	0	1	1	1	1	1	1	1	0	0	0	0	Rarely	Once A Day	Once A Day	Rarely	Rarely	Rarely	Rarely	Rarely	Rarely
Resettlement Colonies	2000000000	Boys	1998	13 Years	Primary (Up to 5th Standard)		Pucca	Yes	Yes	2		Electricity		LPG		1					1	0	1	1	1	0	0	1	0	1	1	1	1	1	1	1	0	0	0	0	More Than Once A Day	More Than Once A Day	More Than Once A Day	Rarely	Rarely	Rarely	Rarely	Rarely	Never
Resettlement Colonies	2000000000	Girls	1999	12 Years	Secondary (6th to 8th Standard)		Pucca	Yes	Yes	1		Electricity		LPG		1					0	0	1	0	0	0	0	1	1	1	1	1	1	1	1	1	0	0	0	0	Rarely	Once A Day	More Than Once A Day	Rarely	Rarely	Never	Rarely	Rarely	Never
Resettlement Colonies	2100000000	Boys	1996	15 Years	Higher Secondary (9th to 10th Standard)		Pucca	Yes	Yes		2	Electricity		LPG		1					0	1	1	1	1	0	1	1	1	1	1	1	1	1	1	1	0	0	0	0	Once A Week	Once A Day	More Than Once A Day	Rarely	Rarely	Rarely	Rarely	Rarely	Rarely
Resettlement Colonies	2100000000	Girls	1998	13 Years	Secondary (6th to 8th Standard)		Pucca	No	No		2	Electricity		LPG		1					0	0	1	0	1	0	1	0	0	1	0	1	0	1	0	0	0	1	0	0	Once A Day	Once A Day	Once A Day	Rarely	Rarely	Rarely	Rarely	Rarely	Rarely
Resettlement Colonies	2100000000	Boys	1997	13 Years	Higher Secondary (9th to 10th Standard)		Pucca	Yes	Yes	1		Electricity		LPG		1					0	1	1	1	1	0	1	1	1	1	1	1	1	1	1	1	0	0	0	0	Once A Week	Never	More Than Once A Day	Once A Week	Once A Week	Once A Week	Never	Never	Never
Resettlement Colonies	2000000000	Boys	1999	12 Years	Secondary (6th to 8th Standard)		Pucca	Yes	Yes		2	Electricity		LPG		1					0	1	0	1	1	0	1	1	0	1	1	1	1	1	1	1	0	1	0	0	More Than Once A Day	Rarely	More Than Once A Day	Rarely	Rarely	Rarely	Rarely	Rarely	Rarely
Resettlement Colonies	2100000000	Boys	1999	12 Years	Secondary (6th to 8th Standard)		Pucca	Yes	Yes		2	Electricity		LPG		1					0	0	1	1	1	0	1	1	1	1	1	1	1	1	1	1	0	0	0	0	More Than Once A Day	More Than Once A Day	More Than Once A Day	Rarely	Rarely	Rarely	Once A Day	Once A Day	Rarely
Resettlement Colonies	2000000000	Girls	1997	14 Years	Higher Secondary (9th to 10th Standard)		Pucca	Yes	Yes		2	Electricity		LPG		1					0	1	1	1	1	0	0	1	0	0	1	1	1	1	1	1	0	0	0	0	Rarely	Once A Day	More Than Once A Day	Once A Day	Rarely	Rarely	Once A Week	Rarely	Never
Resettlement Colonies	2100000000	Boys	1999	12 Years	Secondary (6th to 8th Standard)		Pucca	Yes	Yes		2	Electricity		LPG		1					0	0	1	0	1	0	1	1	0	0	1	1	0	1	0	1	0	0	0	0	Rarely	Rarely	Once A Day	Rarely	Rarely	Rarely	Rarely	Rarely	Rarely
Resettlement Colonies	2000000000	Boys	1999	12 Years	Secondary (6th to 8th Standard)		Pucca	Yes	No	1		Electricity		LPG		1					0	0	1	1	0	1	0	1	1	0	1	1	1	1	1	1	0	0	0	0	Rarely	Rarely	More Than Once A Day	Rarely	Rarely	Rarely	Rarely	Rarely	Rarely
Resettlement Colonies	2000000000	Girls	1998	13 Years	Secondary (6th to 8th Standard)		Pucca	No	No	1		Electricity		LPG		1					1	1	0	0	0	1	0	0	0	1	0	0	0	0	0	0	1	1	1	1	Rarely	Rarely	More Than Once A Day	Rarely	Never	Rarely	Never	Never	Never
Resettlement Colonies	2000000000	Boys	1998	14 Years	Higher Secondary (9th to 10th Standard)		Pucca	Yes	Yes	2		Electricity		LPG		1					0	0	1	1	1	0	0	1	0	1	1	1	1	1	1	1	0	0	0	0	More Than Once A Day	Once A Day	More Than Once A Day	Rarely	Rarely	Rarely	Never	Rarely	Never
Resettlement Colonies	2000000000	Girls	1998	13 Years	Secondary (6th to 8th Standard)		Pucca	Yes	Yes	1		Electricity		LPG		1					0	1	1	1	1	1	1	1	1	1	1	1	1	1	1	1	0	1	0	0	More Than Once A Day	More Than Once A Day	More Than Once A Day	Rarely	Rarely	Rarely	Rarely	Rarely	Rarely
Resettlement Colonies	2000000000	Girls	1999	12 Years	Secondary (6th to 8th Standard)		Semi Pucca	Yes	Yes	1		Electricity		LPG		1					0	1	1	1	1	0	0	1	0	0	1	1	0	1	0	1	0	0	0	0	Once A Week	Rarely	More Than Once A Day	Once A Week	Rarely	Rarely	Never	Once A Week	Never
Resettlement Colonies	2100000000	Boys	1998	13 Years	Secondary (6th to 8th Standard)		Pucca	Yes	Yes	2		Electricity		LPG		1					0	0	1	1	1	0	0	1	1	1	1	1	1	1	1	1	0	0	0	0	Once A Day	Once A Week	More Than Once A Day	Once A Week	Rarely	Rarely	Never	Never	Once A Week
Resettlement Colonies	2000000000	Girls	1996	14 Years	Secondary (6th to 8th Standard)		Pucca	Yes	No		2	Electricity		LPG		1					0	0	1	0	1	0	0	1	0	0	1	1	0	1	0	1	0	0	0	0	Rarely	Rarely	More Than Once A Day	Never	Rarely	Never	Never	Rarely	Never
Resettlement Colonies	2100000000	Girls	1999	12 Years	Secondary (6th to 8th Standard)		Pucca	Yes	Yes		3	Electricity		LPG		1					0	0	1	1	1	0	0	1	0	1	1	1	1	1	0	1	0	0	0	0	Rarely	Once A Day	More Than Once A Day	Once A Week	Rarely	Never	Rarely	Rarely	Rarely
Resettlement Colonies	2000000000	Girls	1998	12 Years	Illiterate		Pucca	No	No		2	Electricity		Kerosene		1					0	0	0	0	0	0	0	1	0	0	1	1	0	1	0	0	0	0	0	0	Rarely	Never	More Than Once A Day	Rarely	Rarely	Rarely	Rarely	Rarely	Rarely
Resettlement Colonies	2000000000	Boys	1998	13 Years	Secondary (6th to 8th Standard)		Pucca	Yes	Yes	2		Electricity		LPG		1					1	1	1	1	1	0	1	1	1	1	1	1	1	1	1	1	0	0	0	0	Once A Day	Once A Week	More Than Once A Day	Once A Week	Rarely	Rarely	Rarely	Rarely	More Than Once A Day
Resettlement Colonies	2000000000	Boys	1998	13 Years	Higher Secondary (9th to 10th Standard)		Pucca	Yes	Yes		2	Electricity		LPG		1					0	0	1	1	1	0	1	1	0	1	1	1	1	1	1	1	0	1	0	0	Rarely	Rarely	More Than Once A Day	Rarely	Rarely	Rarely	Rarely	Rarely	Rarely
Resettlement Colonies	2000000000	Girls	1998	13 Years	Secondary (6th to 8th Standard)		Pucca	Yes	Yes		2	Electricity		LPG		1					0	0	1	1	1	0	0	1	0	1	1	1	1	1	0	1	0	0	0	0	Rarely	Rarely	More Than Once A Day	Rarely	Rarely	Rarely	Once A Week	Never	Rarely
Resettlement Colonies	2100000000	Boys	1998	13 Years	Secondary (6th to 8th Standard)		Pucca	Yes	Yes	1		Electricity		LPG		1					0	0	1	1	1	0	1	1	1	0	1	1	1	1	0	1	0	0	0	0	More Than Once A Day	Once A Day	More Than Once A Day	Rarely	Rarely	Rarely	More Than Once A Day	Once A Day	Rarely
Resettlement Colonies	2000000000	Girls	1998	13 Years	Secondary (6th to 8th Standard)		Pucca	No	Yes		2	Electricity		LPG		1					0	1	1	1	1	0	1	1	0	1	1	1	1	1	1	1	0	0	0	0	Rarely	Rarely	More Than Once A Day	Rarely	Rarely	Rarely	More Than Once A Day	Never	Rarely
Resettlement Colonies	2000000000	Girls	1999	12 Years	Primary (Up to 5th Standard)		Pucca	No	No		2	Electricity		LPG		1					0	0	1	1	1	0	0	1	0	0	1	1	1	1	1	1	0	0	0	0	Rarely	Once A Week	More Than Once A Day	Rarely	Rarely	Rarely	Once A Week	Rarely	Never
Resettlement Colonies	2000000000	Boys	1998	13 Years	Secondary (6th to 8th Standard)		Pucca	Yes	Yes		2	Electricity		LPG		1					1	0	0	0	0	1	0	0	1	1	0	0	0	0	0	0	1	0	1	0	Rarely	Once A Day	More Than Once A Day	Rarely	Rarely	Rarely	Rarely	Rarely	Rarely
Resettlement Colonies	2000000000	Boys	1998	13 Years	Higher Secondary (9th to 10th Standard)		Pucca	No	No		2	Electricity		LPG		1					0	1	1	0	1	0	1	1	0	0	1	1	1	1	1	0	1	0	0	0	Rarely	Rarely	More Than Once A Day	Rarely	Rarely	Rarely	Rarely	Rarely	Rarely
Resettlement Colonies	2000000000	Girls	1996	15 Years	Primary (Up to 5th Standard)		Pucca	Yes	No		1	Electricity		LPG		0					0	0	1	0	1	0	1	1	0	0	0	1	0	1	1	1	0	0	0	0	Rarely	Rarely	Once A Week	Rarely	Rarely	Rarely	Rarely	Rarely	Never
Resettlement Colonies	2000000000	Boys	1996	15 Years	Higher Secondary (9th to 10th Standard)		Pucca	Yes	Yes		2	Electricity		LPG		1					0	1	1	1	1	0	0	1	1	0	1	1	0	1	1	1	0	1	0	0	Rarely	More Than Once A Day	Once A Day	Rarely	Rarely	Never	More Than Once A Day	Once A Day	Never
Resettlement Colonies	2000000000	Boys	1999	12 Years	Secondary (6th to 8th Standard)		Pucca	Yes	Yes	2		Electricity		LPG		1					0	1	1	1	1	0	1	0	0	0	0	0	0	0	1	1	0	0	0	0	Rarely	Rarely	More Than Once A Day	More Than Once A Day	More Than Once A Day	Rarely	Never	Never	More Than Once A Day
Resettlement Colonies	2000000000	Boys	1997	14 Years	Secondary (6th to 8th Standard)		Pucca	No	No		2	Electricity		LPG		1					1	0	1	1	1	0	0	1	0	0	1	1	1	1	1	1	0	0	0	0	Rarely	Once A Day	Once A Day	Rarely	Rarely	Rarely	Once A Day	Rarely	Rarely
Resettlement Colonies	2000000000	Boys	1999	12 Years	Secondary (6th to 8th Standard)		Pucca	No	No	1		Electricity		LPG		1					1	1	0	0	0	1	1	0	0	1	0	0	0	0	0	0	1	1	1	1	Rarely	More Than Once A Day	More Than Once A Day	Rarely	Rarely	Rarely	Rarely	Rarely	Never
Resettlement Colonies	2000000000	Boys	1996	15 Years	Secondary (6th to 8th Standard)		Pucca	Yes	No		1	Electricity		LPG		1					0	0	1	0	1	0	0	1	0	1	0	1	0	1	0	1	0	1	0	0	Rarely	Rarely	More Than Once A Day	Rarely	Rarely	Rarely	Rarely	Rarely	Rarely
Resettlement Colonies	2100000000	Boys	1999	12 Years	Higher Secondary (9th to 10th Standard)		Pucca	Yes	Yes	1		Electricity		LPG		1					0	0	1	1	1	0	1	1	0	0	1	1	0	1	0	1	0	0	0	0	Rarely	More Than Once A Day	More Than Once A Day	Rarely	Rarely	Rarely	Rarely	Rarely	Rarely
Resettlement Colonies	2000000000	Boys	1999	12 Years	Primary (Up to 5th Standard)		Pucca	Yes	No		2	Electricity		LPG		1					0	0	0	0	0	1	0	0	1	0	0	0	0	0	0	0	1	1	1	1	Rarely	Rarely	More Than Once A Day	Rarely	Rarely	Rarely	Rarely	Rarely	Once A Week
Resettlement Colonies	2100000000	Boys	1999	12 Years	Primary (Up to 5th Standard)		Pucca	Yes	Yes	1		Electricity		Biogas		1					0	0	1	1	1	0	0	1	0	1	1	1	0	1	1	1	0	0	0	0	Once A Week	Once A Day	More Than Once A Day	Once A Week	Once A Week	Once A Week	More Than Once A Day	Rarely	Rarely
Resettlement Colonies	2000000000	Boys	1998	13 Years	Secondary (6th to 8th Standard)		Pucca	Yes	Yes	1		Electricity		LPG		1					0	0	0	1	1	0	0	1	0	1	1	1	1	1	1	1	0	0	0	0	Once A Week	Once A Day	More Than Once A Day	Once A Week	Rarely	Rarely	Rarely	Rarely	Rarely
Resettlement Colonies	2000000000	Boys	1997	14 Years	Secondary (6th to 8th Standard)		Pucca	No	Yes	1		Electricity		LPG		1					0	1	1	1	1	0	1	1	0	1	1	1	1	1	1	1	0	0	0	0	Rarely	Rarely	More Than Once A Day	Never	Rarely	Rarely	Rarely	Never	Rarely
Resettlement Colonies	2100000000	Boys	1996	15 Years	Secondary (6th to 8th Standard)		Pucca	No	Yes		1	Electricity		LPG		1					0	0	0	0	1	0	0	1	0	0	1	1	1	1	1	1	0	0	0	0	Rarely	More Than Once A Day	Never	Rarely	Rarely	More Than Once A Day	Rarely	Rarely	Rarely
Resettlement Colonies	2000000000	Boys	1999	13 Years	Secondary (6th to 8th Standard)		Pucca	Yes	No		2	Electricity		LPG		1					0	0	1	0	1	0	0	1	0	1	0	1	0	1	0	1	0	0	0	0	Rarely	Rarely	More Than Once A Day	Rarely	Rarely	Rarely	Never	Rarely	Never
Resettlement Colonies	2000000000	Boys	1999	12 Years	Secondary (6th to 8th Standard)		Pucca	Yes	Yes	2		Electricity		LPG		1					0	1	1	1	1	0	1	1	1	1	1	1	1	1	0	1	0	1	0	0	Once A Day	Once A Day	More Than Once A Day	Once A Day	Never	Rarely	Never	Never	Never
Resettlement Colonies	2000000000	Boys	1996	15 Years	Higher Secondary (9th to 10th Standard)		Pucca	Yes	Yes	1		Electricity		LPG		1					0	0	1	1	1	0	1	1	0	0	1	1	1	1	1	1	0	0	0	0	Rarely	Rarely	More Than Once A Day	Rarely	Rarely	Rarely	Never	Rarely	Rarely
Resettlement Colonies	2000000000	Boys	1999	12 Years	Secondary (6th to 8th Standard)		Pucca	Yes	Yes		2	Electricity		LPG		1					0	1	1	1	1	0	1	1	0	1	1	1	0	1	0	1	0	0	0	0	More Than Once A Day	Once A Week	More Than Once A Day	Rarely	Rarely	Rarely	Rarely	Rarely	Rarely
Resettlement Colonies	2000000000	Girls	1995	15 Years	Discontinued Studies	9	Pucca	Yes	Yes		1	Electricity		LPG		1					0	0	1	0	1	0	1	1	0	1	1	1	1	1	0	1	0	0	0	0	Once A Week	Never	More Than Once A Day	Rarely	Once A Week	Rarely	Once A Day	Never	Never
Resettlement Colonies	2000000000	Girls	1997	14 Years	Secondary (6th to 8th Standard)		Pucca	Yes	Yes	1		Electricity		LPG		1					0	1	1	1	1	1	0	1	0	0	1	1	0	1	0	1	0	1	0	0	Rarely	Rarely	More Than Once A Day	Rarely	Rarely	Rarely	Rarely	Rarely	Rarely
Resettlement Colonies	2000000000	Boys	1997	14 Years	Secondary (6th to 8th Standard)		Pucca	Yes	Yes		2	Electricity		LPG		1					0	0	1	0	1	0	0	1	0	0	1	1	1	1	1	1	0	0	0	0	More Than Once A Day	More Than Once A Day	More Than Once A Day	Rarely	Rarely	Never	Rarely	Never	Rarely
Resettlement Colonies	2100000000	Boys	1997	14 Years	Higher Secondary (9th to 10th Standard)		Pucca	Yes	Yes		2	Electricity		LPG		1					0	0	1	1	1	0	1	1	1	1	1	0	1	1	1	1	0	0	0	0	Rarely	Rarely	Rarely	Rarely	Rarely	Rarely	Rarely	Rarely	Rarely
Resettlement Colonies	2000000000	Girls	1997	14 Years	Higher Secondary (9th to 10th Standard)		Semi Pucca	Yes	Yes		2	Electricity		LPG		1					0	0	1	1	1	0	1	1	1	1	1	1	1	1	1	0	0	1	0	0	More Than Once A Day	Once A Week	More Than Once A Day	Once A Day	More Than Once A Day	Once A Week	Never	Rarely	More Than Once A Day
Resettlement Colonies	2000000000	Girls	1998	13 Years	Higher Secondary (9th to 10th Standard)		Pucca	Yes	Yes	2		Electricity		LPG		1					0	1	1	1	1	0	0	1	0	1	1	1	1	1	1	1	0	0	0	0	Rarely	More Than Once A Day	More Than Once A Day	Rarely	More Than Once A Day	Rarely	Rarely	Rarely	Never
Resettlement Colonies	2100000000	Girls	1997	14 Years	Secondary (6th to 8th Standard)		Pucca	Yes	No		2	Electricity		LPG		1					0	0	1	1	1	0	1	1	1	1	1	1	1	1	1	1	0	0	0	0	Rarely	More Than Once A Day	Once A Day	More Than Once A Day	More Than Once A Day	Rarely	Rarely	Rarely	Rarely
Resettlement Colonies	2100000000	Boys	1996	15 Years	Secondary (6th to 8th Standard)		Pucca	Yes	No	1		Electricity		LPG		1					0	0	0	0	0	0	1	1	1	1	0	0	0	1	0	1	0	0	0	0	Rarely	More Than Once A Day	More Than Once A Day	Rarely	Rarely	Rarely	Never	Rarely	Rarely
Resettlement Colonies	2000000000	Boys	1997	14 Years	Secondary (6th to 8th Standard)		Kutcha	Yes	No		2	Electricity		LPG		1					0	0	1	1	1	0	0	1	1	0	1	1	1	1	1	1	0	1	0	0	More Than Once A Day	Rarely	Once A Day	Rarely	Rarely	Rarely	Rarely	Once A Week	Rarely
Resettlement Colonies	2100000000	Boys	1996	15 Years	Secondary (6th to 8th Standard)		Pucca	Yes	Yes		2	Electricity		LPG		1					0	0	1	0	1	0	0	1	0	0	1	1	1	0	1	1	1	0	0	0	Rarely	More Than Once A Day	More Than Once A Day	Rarely	Rarely	Rarely	Rarely	Rarely	Rarely
Resettlement Colonies	2000000000	Boys	1997	14 Years	Secondary (6th to 8th Standard)		Pucca	No	No	1		Electricity		LPG		1					0	0	1	1	1	1	0	1	0	0	0	1	1	1	0	1	0	0	0	0	Once A Day	Never	Once A Day	Rarely	Rarely	Rarely	Rarely	Never	Never
Resettlement Colonies	2000000000	Boys	1997	14 Years	Secondary (6th to 8th Standard)		Pucca	Yes	Yes	2		Electricity		LPG		1					0	0	1	1	1	0	0	1	0	0	1	1	1	1	1	1	0	0	0	0	Rarely	Rarely	More Than Once A Day	Rarely	Rarely	Rarely	Rarely	Rarely	Rarely
Resettlement Colonies	2000000000	Girls	1999	13 Years	Secondary (6th to 8th Standard)		Pucca	Yes	No	1		Electricity		Wood		0					0	0	1	0	0	0	0	1	0	0	0	1	0	0	0	1	0	0	0	0	Rarely	Rarely	More Than Once A Day	Never	Rarely	Never	Never	Never	Never
Resettlement Colonies	2000000000	Girls	1998	13 Years	Secondary (6th to 8th Standard)		Pucca	Yes	Yes	1		Electricity		LPG		1					0	0	1	1	1	0	0	1	1	1	1	1	1	1	1	1	0	0	0	0	Rarely	Once A Week	More Than Once A Day	Rarely	Rarely	Rarely	Rarely	Once A Week	Rarely
Resettlement Colonies	2000000000	Girls	1998	13 Years	Secondary (6th to 8th Standard)		Pucca	Yes	Yes		2	Electricity		LPG		1					0	1	1	1	1	0	0	1	0	0	1	1	1	1	1	1	0	1	0	0	Rarely	Never	More Than Once A Day	Rarely	Rarely	Rarely	Once A Day	Rarely	Rarely
Resettlement Colonies	2100000000	Boys	1996	15 Years	Higher Secondary (9th to 10th Standard)		Pucca	Yes	Yes		2	Electricity		LPG		1					0	0	1	1	1	0	1	1	0	1	1	1	1	1	1	1	0	1	0	0	Rarely	Once A Day	Once A Day	Rarely	Rarely	Rarely	Rarely	Rarely	Rarely
Resettlement Colonies	2000000000	Girls	1996	15 Years	Discontinued Studies	7	Pucca	Yes	Yes		2	Electricity		LPG		1					0	0	1	1	1	0	1	1	1	1	1	1	0	1	0	1	0	0	0	0	Rarely	Rarely	More Than Once A Day	Never	Never	Never	Rarely	Rarely	Rarely
Resettlement Colonies	2000000000	Boys	1999	12 Years	Secondary (6th to 8th Standard)		Pucca	No	Yes		2	Electricity		LPG		1					0	1	1	1	1	0	0	1	1	0	1	1	1	1	1	1	0	0	0	0	Rarely	Rarely	Once A Day	Never	Never	Rarely	Never	Rarely	Never
Resettlement Colonies	2100000000	Boys	1998	13 Years	Secondary (6th to 8th Standard)		Pucca	Yes	Yes		2	Electricity		Electricity		1					0	0	1	1	1	0	1	1	0	1	1	1	1	1	1	1	0	0	0	0	Once A Week	Once A Day	Once A Day	Rarely	Rarely	Rarely	Rarely	Rarely	Rarely
Resettlement Colonies	2000000000	Girls	1996	15 Years	Higher Secondary (9th to 10th Standard)		Pucca	Yes	Yes		2	Electricity		LPG		1					0	0	1	1	1	0	1	1	0	0	1	1	1	1	1	1	0	0	0	0	Rarely	Rarely	More Than Once A Day	Once A Week	Rarely	Rarely	Once A Week	Rarely	Rarely
Resettlement Colonies	2000000000	Boys	1999	12 Years	Secondary (6th to 8th Standard)		Pucca	Yes	Yes		2	Electricity		LPG		1					0	1	1	1	1	0	0	0	0	0	1	1	0	1	0	1	0	0	0	0	Rarely	Once A Week	More Than Once A Day	Once A Week	Rarely	Rarely	Once A Week	Never	Rarely
Resettlement Colonies	2100000000	Girls	1996	15 Years	Senior Secondary (11th to 12th Standard)		Pucca	Yes	No		2	Electricity		LPG		1					0	0	1	0	1	1	1	1	0	1	1	1	1	1	1	1	0	1	0	0	Once A Week	Rarely	More Than Once A Day	Never	Never	Never	Never	Never	Never
Resettlement Colonies	2000000000	Girls	1998	13 Years	Secondary (6th to 8th Standard)		Pucca	Yes	Yes	1		Electricity		LPG		1					0	0	1	1	1	0	1	1	1	1	1	1	1	1	1	1	0	0	0	0	Once A Day	Once A Day	More Than Once A Day	Rarely	Rarely	Rarely	Rarely	Once A Day	Rarely
Resettlement Colonies	2100000000	Boys	1996	15 Years	Secondary (6th to 8th Standard)		Pucca	Yes	Yes		2	Electricity		LPG		1					0	0	1	0	1	0	1	1	1	1	1	1	1	1	1	1	0	0	0	0	Once A Day	Once A Day	More Than Once A Day	Rarely	Rarely	Rarely	Rarely	Never	Rarely
Resettlement Colonies	2000000000	Girls	1999	12 Years	Primary (Up to 5th Standard)		Pucca	Yes	Yes		2	Electricity		LPG		1					0	0	1	1	1	0	1	1	1	1	1	1	1	1	1	1	0	1	0	0	Rarely	Rarely	More Than Once A Day	Rarely	Rarely	Rarely	Rarely	Rarely	Rarely
Resettlement Colonies	2100000000	Girls	1997	14 Years	Higher Secondary (9th to 10th Standard)		Pucca	Yes	Yes		2	Electricity		LPG		1					0	1	1	1	1	0	0	1	0	1	1	1	1	1	1	1	0	0	0	0	Once A Day	Once A Week	Once A Day	Rarely	Once A Week	Once A Week	Once A Week	Rarely	Rarely
Resettlement Colonies	2100000000	Boys	1998	13 Years	Primary (Up to 5th Standard)		Pucca	Yes	Yes	1		Electricity		LPG		1					0	0	1	1	1	0	1	1	1	1	1	1	1	1	1	1	0	0	0	0	Rarely	Rarely	Once A Day	Rarely	Rarely	Never	Rarely	Rarely	Never
Resettlement Colonies	2000000000	Girls	1999	12 Years	Secondary (6th to 8th Standard)		Pucca	Yes	Yes		2	Electricity		LPG		1					0	0	1	1	1	0	0	1	0	1	1	1	1	1	1	1	0	1	0	0	Rarely	Once A Day	More Than Once A Day	Rarely	Rarely	Rarely	Rarely	Never	Rarely
Resettlement Colonies	2100000000	Girls	1999	12 Years	Secondary (6th to 8th Standard)		Pucca	Yes	Yes	1	2	Electricity		LPG		1					0	0	1	1	1	0	0	1	0	0	1	1	1	1	1	1	0	1	0	0	Once A Day	More Than Once A Day	More Than Once A Day	Never	Once A Day	Never	Never	Rarely	Never
Resettlement Colonies	2100000000	Boys	1999	12 Years	Secondary (6th to 8th Standard)		Pucca	Yes	Yes	1		Electricity		LPG		1					0	1	1	1	1	0	1	1	0	0	1	1	0	1	0	1	0	1	0	0	Once A Day	Rarely	Once A Day	Rarely	Rarely	Rarely	Rarely	Rarely	Rarely
Resettlement Colonies	2100000000	Girls	1997	14 Years	Higher Secondary (9th to 10th Standard)		Pucca	Yes	Yes		2	Electricity		LPG		1					0	1	0	0	1	0	0	1	0	0	1	1	1	1	1	1	1	0	0	0	More Than Once A Day	Once A Day	Rarely	Rarely	Rarely	Rarely	More Than Once A Day	Rarely	Rarely
Resettlement Colonies	2100000000	Girls	1999	12 Years	Secondary (6th to 8th Standard)		Pucca	Yes	Yes	1	2	Electricity		LPG		1					0	1	1	1	0	1	1	1	1	1	1	1	1	1	1	1	0	1	0	0	Once A Day	Once A Day	More Than Once A Day	Once A Day	Once A Day	Once A Day	Once A Day	Once A Day	Once A Day
Resettlement Colonies	2100000000	Boys	1998	13 Years	Secondary (6th to 8th Standard)		Pucca	Yes	No		2	Electricity		LPG		1					0	1	1	1	1	0	1	1	0	1	1	1	1	1	1	1	0	1	0	0	Rarely	Rarely	More Than Once A Day	Rarely	Rarely	Rarely	Once A Day	Rarely	Rarely
Resettlement Colonies	2100000000	Girls	1996	15 Years	Secondary (6th to 8th Standard)		Pucca	Yes	No		2	Electricity		LPG		1					0	0	1	1	1	0	0	1	1	1	1	1	1	1	1	1	0	0	0	0	More Than Once A Day	More Than Once A Day	More Than Once A Day	Rarely	Rarely	Rarely	Rarely	Rarely	Rarely
Resettlement Colonies	2100000000	Boys	1999	12 Years	Secondary (6th to 8th Standard)		Pucca	Yes	No		2	Electricity		LPG		1					0	1	1	1	1	0	1	1	0	1	1	1	1	1	1	1	0	1	0	0	More Than Once A Day	Once A Day	More Than Once A Day	Once A Day	Once A Week	Once A Week	Rarely	Once A Week	Rarely
Resettlement Colonies	2000000000	Girls	1998	13 Years	Higher Secondary (9th to 10th Standard)		Pucca	Yes	Yes		2	Electricity		LPG		1					0	0	1	1	1	0	0	1	0	1	1	1	1	1	1	1	0	0	0	0	Once A Day	More Than Once A Day	More Than Once A Day	Once A Day	Rarely	Rarely	Once A Week	Never	Once A Week
Resettlement Colonies	2000000000	Girls	1999	12 Years	Secondary (6th to 8th Standard)		Pucca	Yes	Yes		2	Electricity		LPG		1					0	0	1	1	0	1	1	1	1	0	1	1	1	1	0	1	0	1	0	0	Rarely	Rarely	More Than Once A Day	Rarely	Rarely	Rarely	Rarely	Rarely	Rarely
Resettlement Colonies	2000000000	Boys	1997	14 Years	Secondary (6th to 8th Standard)		Pucca	Yes	Yes		2	Electricity		LPG		1					0	0	1	1	1	0	0	1	1	1	1	1	1	1	1	1	0	0	0	0	Rarely	Rarely	More Than Once A Day	Rarely	Rarely	Rarely	Once A Week	Rarely	Rarely
Resettlement Colonies	2000000000	Girls	1997	14 Years	Secondary (6th to 8th Standard)		Pucca	Yes	Yes	2		Electricity		LPG		1					0	0	0	1	1	0	0	1	0	1	1	1	1	1	1	1	0	0	0	0	Once A Week	Once A Week	Once A Day	Once A Week	Once A Week	Once A Week	Once A Day	Once A Week	Once A Week
Resettlement Colonies	2100000000	Boys	1998	13 Years	Secondary (6th to 8th Standard)		Pucca	Yes	Yes		2	Electricity		LPG		1					0	1	1	0	1	0	1	1	1	0	1	1	0	1	0	1	0	0	0	0	Rarely	Once A Day	More Than Once A Day	Rarely	Rarely	Rarely	Rarely	Rarely	Rarely
Resettlement Colonies	2100000000	Girls	1996	15 Years	Senior Secondary (11th to 12th Standard)		Pucca	Yes	Yes		2	Electricity		LPG		1					1	1	1	1	1	1	1	1	1	1	1	1	1	1	1	1	0	0	0	0	More Than Once A Day	Once A Day	More Than Once A Day	Rarely	Rarely	Rarely	Rarely	Rarely	Rarely
Resettlement Colonies	2000000000	Boys	1999	12 Years	Secondary (6th to 8th Standard)		Pucca	Yes	Yes		2	Electricity		LPG		1					0	1	1	1	1	0	1	1	0	1	1	1	1	1	1	1	0	0	0	0	Once A Day	Once A Day	More Than Once A Day	Rarely	Rarely	Rarely	Once A Week	Rarely	Rarely
Resettlement Colonies	2100000000	Girls	1999	12 Years	Secondary (6th to 8th Standard)		Pucca	Yes	Yes		2	Electricity		LPG		1					0	0	1	1	1	0	1	1	1	0	1	1	1	1	1	1	0	0	0	0	Rarely	Rarely	Once A Day	Rarely	Rarely	Never	Once A Day	Rarely	Never
Resettlement Colonies	2100000000	Boys	1996	15 Years	Secondary (6th to 8th Standard)		Pucca	Yes	Yes		2	Electricity		LPG		1					1	0	1	1	1	0	0	1	1	1	1	1	1	1	1	1	0	0	0	0	Once A Week	Rarely	Rarely	Rarely	Rarely	Rarely	Rarely	Never	Never
Resettlement Colonies	2000000000	Boys	1996	15 Years	Higher Secondary (9th to 10th Standard)		Pucca	Yes	Yes	2		Electricity		LPG		1					1	1	1	1	1	0	1	1	0	1	1	1	1	1	1	1	0	1	1	1	Rarely	More Than Once A Day	More Than Once A Day	Rarely	Rarely	Rarely	Rarely	Rarely	Rarely
Resettlement Colonies	2100000000	Boys	1998	13 Years	Higher Secondary (9th to 10th Standard)		Pucca	Yes	Yes		2	Electricity		LPG		1					0	1	1	1	1	0	1	1	0	1	1	1	1	1	1	1	0	0	0	0	Rarely	Once A Week	Once A Week	Rarely	Rarely	Rarely	More Than Once A Day	Rarely	Rarely
Resettlement Colonies	2100000000	Boys	1996	15 Years	Higher Secondary (9th to 10th Standard)		Pucca	Yes	Yes		2	Electricity		LPG			1				1	0	1	0	1	0	1	1	0	1	1	1	0	1	1	1	0	0	0	0	Once A Day	Once A Day	More Than Once A Day	Rarely	Never	Never	Never	Rarely	Rarely
Resettlement Colonies	2100000000	Boys	1997	14 Years	Higher Secondary (9th to 10th Standard)		Pucca	Yes	No		2	Electricity		LPG		1					0	0	1	0	1	0	1	1	1	0	1	1	0	1	1	1	0	1	0	0	Rarely	Once A Day	Once A Day	Rarely	Rarely	Rarely	Once A Week	Once A Week	Rarely
Resettlement Colonies	2000000000	Boys	1999	12 Years	Secondary (6th to 8th Standard)		Pucca	Yes	Yes		2	Electricity		LPG		1					0	0	1	1	1	0	0	1	0	0	1	1	0	1	1	1	0	0	0	0	Once A Week	Once A Day	More Than Once A Day	Rarely	Rarely	Rarely	Once A Week	Never	Rarely
Resettlement Colonies	2100000000	Girls	1998	13 Years	Secondary (6th to 8th Standard)		Pucca	Yes	Yes		2	Electricity		LPG		1					0	0	1	1	0	0	1	1	0	1	1	1	0	0	0	1	0	0	0	0	Rarely	More Than Once A Day	More Than Once A Day	Rarely	Rarely	Rarely	Never	Never	Never
Resettlement Colonies	2000000000	Girls	1998	13 Years	Secondary (6th to 8th Standard)		Pucca	Yes	Yes		2	Electricity		LPG		1					0	1	1	1	1	0	0	1	0	1	1	1	1	1	1	1	0	1	0	0	Once A Day	Once A Day	More Than Once A Day	Rarely	Rarely	Rarely	Rarely	Rarely	Rarely
Resettlement Colonies	2100000000	Girls	1996	15 Years	Discontinued Studies	5	Pucca	Yes	Yes	1	3	Electricity		LPG		1	1				0	0	0	1	1	0	0	1	0	0	1	1	1	1	0	1	0	0	0	0	Once A Day	Once A Day	More Than Once A Day	Never	Never	Never	Once A Day	Never	Never
Resettlement Colonies	2000000000	Boys	1998	13 Years	Secondary (6th to 8th Standard)		Pucca	Yes	Yes	1		Electricity		LPG		1					0	1	1	1	1	0	1	1	0	0	1	1	1	1	1	1	0	0	0	0	Once A Day	Never	Once A Day	Rarely	Rarely	Rarely	Rarely	Rarely	Rarely
Resettlement Colonies	2000000000	Boys	1998	13 Years	Secondary (6th to 8th Standard)		Pucca	Yes	Yes		2	Electricity		LPG		1					0	0	1	1	1	0	0	1	1	1	1	1	1	1	1	1	0	0	0	0	Rarely	Rarely	More Than Once A Day	Rarely	Rarely	Rarely	Once A Day	Rarely	Rarely
Resettlement Colonies	2100000000	Girls	1999	12 Years	Secondary (6th to 8th Standard)		Pucca	Yes	Yes		2	Electricity		LPG		1					0	0	1	1	1	0	1	1	0	0	1	1	1	1	0	1	0	1	0	0	Once A Week	Rarely	More Than Once A Day	Rarely	Rarely	Once A Week	Once A Week	Rarely	Once A Week
Resettlement Colonies	2000000000	Girls	1997	15 Years	Higher Secondary (9th to 10th Standard)		Pucca	Yes	Yes		2	Electricity		LPG		1					0	1	1	1	1	0	0	1	0	0	1	1	1	1	1	1	0	0	0	0	Rarely	Rarely	More Than Once A Day	Rarely	Rarely	Rarely	Rarely	Rarely	Rarely
Resettlement Colonies	2000000000	Boys	1998	13 Years	Secondary (6th to 8th Standard)		Pucca	Yes	Yes		2	Electricity		LPG		1					0	1	1	1	1	0	1	1	0	1	1	1	1	1	1	1	0	0	0	0	Once A Week	Once A Week	Once A Week	More Than Once A Day	Once A Week	Once A Week	Once A Week	Once A Week	Once A Week
Resettlement Colonies	2000000000	Boys	1996	15 Years	Secondary (6th to 8th Standard)		Pucca	Yes	Yes	2		Electricity		LPG		1					1	1	1	1	1	0	1	1	0	1	1	1	1	1	1	1	0	1	0	0	Rarely	Once A Week	More Than Once A Day	Rarely	Rarely	Rarely	Rarely	Once A Week	Never
Resettlement Colonies	2000000000	Girls	1998	13 Years	Secondary (6th to 8th Standard)		Pucca	Yes	Yes		2	Electricity		LPG		1					0	0	1	1	1	0	0	1	0	0	0	1	1	1	1	1	0	1	0	0	More Than Once A Day	More Than Once A Day	Once A Day	Once A Day	Never	Rarely	Rarely	Never	Rarely
Resettlement Colonies	2100000000	Girls	1998	13 Years	Secondary (6th to 8th Standard)		Pucca	Yes	Yes	2		Electricity		LPG		1					0	1	1	1	1	0	0	1	1	1	1	1	1	1	1	1	0	0	0	0	Once A Week	Rarely	More Than Once A Day	Rarely	Rarely	Rarely	Never	Never	Rarely
Resettlement Colonies	2000000000	Boys	1999	12 Years	Secondary (6th to 8th Standard)		Pucca	Yes	Yes	1		Electricity		LPG		1					1	1	1	1	1	0	1	1	0	1	1	1	1	1	1	1	0	0	0	0	Once A Day	Rarely	More Than Once A Day	Rarely	Rarely	Rarely	Rarely	Rarely	Rarely
Resettlement Colonies	2000000000	Boys	1999	12 Years	Secondary (6th to 8th Standard)		Pucca	Yes	Yes		2	Electricity		LPG		1					0	0	1	1	1	0	0	1	0	1	0	1	1	1	1	1	0	0	0	0	Rarely	Rarely	More Than Once A Day	Rarely	Rarely	Rarely	Once A Week	Once A Week	Rarely
Resettlement Colonies	2000000000	Boys	1997	14 Years	Higher Secondary (9th to 10th Standard)		Pucca	Yes	Yes		2	Electricity		LPG		1					0	1	1	1	1	1	1	1	0	0	1	1	1	1	1	1	0	0	0	0	Rarely	Rarely	More Than Once A Day	Rarely	Rarely	Rarely	Rarely	Never	Never
Resettlement Colonies	2100000000	Boys	1997	14 Years	Secondary (6th to 8th Standard)		Pucca	Yes	Yes		2	Electricity		LPG		1					1	0	1	1	1	0	1	1	1	1	1	1	1	1	1	1	0	1	0	1	More Than Once A Day	Once A Day	More Than Once A Day	Rarely	Rarely	Rarely	Never	Rarely	Rarely
Resettlement Colonies	2000000000	Boys	1996	15 Years	Higher Secondary (9th to 10th Standard)		Pucca	Yes	No		2	Electricity		LPG		1					0	1	1	1	1	0	1	1	1	1	1	1	1	1	1	1	0	0	0	0	Rarely	Once A Day	Once A Day	Rarely	Never	Rarely	Never	Once A Week	Rarely
Resettlement Colonies	2100000000	Girls	1997	13 Years	Higher Secondary (9th to 10th Standard)		Pucca	Yes	Yes		3	Electricity		LPG		1					0	1	1	1	1	0	1	1	0	1	1	1	1	1	1	1	0	0	0	0	Rarely	Rarely	Once A Day	Rarely	Rarely	Rarely	Rarely	Rarely	Rarely
Resettlement Colonies	2000000000	Girls	1996	15 Years	Senior Secondary (11th to 12th Standard)		Pucca	Yes	No		2	Electricity		LPG		1					0	0	1	1	1	0	0	1	0	1	1	1	1	1	1	1	0	1	0	0	Once A Day	Once A Day	More Than Once A Day	Rarely	Rarely	Rarely	Rarely	Rarely	Rarely
Resettlement Colonies	2000000000	Boys	1998	13 Years	Secondary (6th to 8th Standard)		Pucca	Yes	Yes	2		Electricity		LPG		1					0	0	1	1	1	0	0	1	0	0	1	1	1	1	1	1	0	0	0	0	Once A Week	More Than Once A Day	More Than Once A Day	Rarely	Rarely	Never	Never	Rarely	Rarely
Resettlement Colonies	2100000000	Boys	1998	13 Years	Secondary (6th to 8th Standard)		Pucca	Yes	Yes		2	Electricity		LPG		1					0	0	1	1	1	0	0	1	0	1	1	1	1	1	1	1	0	0	0	0	Rarely	Rarely	Once A Week	Rarely	Rarely	Rarely	Rarely	Rarely	Rarely
Resettlement Colonies	2000000000	Girls	1997	14 Years	Higher Secondary (9th to 10th Standard)		Pucca	Yes	Yes	2		Electricity		LPG		1					0	1	1	1	1	0	1	1	0	1	1	1	1	1	1	1	0	1	0	0	Rarely	More Than Once A Day	More Than Once A Day	Rarely	Rarely	Rarely	Rarely	Rarely	Rarely
Resettlement Colonies	2100000000	Girls	1999	12 Years	Primary (Up to 5th Standard)		Pucca	Yes	No		2	Electricity		Electricity		1					0	0	0	1	1	0	0	1	1	1	1	1	0	0	0	1	0	0	0	0	Rarely	More Than Once A Day	More Than Once A Day	Rarely	Rarely	Rarely	Rarely	Rarely	Rarely
Resettlement Colonies	2100000000	Girls	1997	14 Years	Higher Secondary (9th to 10th Standard)		Pucca	Yes	Yes		2	Electricity		LPG		1					0	0	1	1	1	0	1	1	1	1	1	1	1	1	1	1	0	0	0	0	Once A Week	Once A Day	Once A Day	Once A Week	Rarely	Rarely	Rarely	Rarely	Rarely
Resettlement Colonies	2100000000	Boys	1999	12 Years	Secondary (6th to 8th Standard)		Pucca	No	No		2	Electricity		LPG		1					0	0	1	0	1	0	1	1	1	0	1	1	0	0	0	1	0	0	0	0	Rarely	Once A Week	More Than Once A Day	Rarely	Rarely	Never	Rarely	Rarely	Never
Resettlement Colonies	2000000000	Boys	1998	13 Years	Higher Secondary (9th to 10th Standard)		Pucca	Yes	Yes		2	Electricity		LPG		1					0	1	1	1	1	0	1	1	0	1	1	1	0	1	1	1	0	1	0	0	Once A Week	Once A Day	More Than Once A Day	Rarely	Rarely	Rarely	Rarely	Rarely	Rarely
Resettlement Colonies	2100000000	Boys	1998	13 Years	Secondary (6th to 8th Standard)		Pucca	Yes	No		2	Electricity		LPG		1					0	0	1	1	1	0	1	1	0	0	1	1	1	1	1	1	0	0	0	0	Rarely	More Than Once A Day	More Than Once A Day	Rarely	Rarely	Rarely	Rarely	Rarely	Rarely
Resettlement Colonies	2100000000	Boys	1996	15 Years	Higher Secondary (9th to 10th Standard)		Pucca	Yes	Yes		2	Electricity		LPG		1					0	1	1	1	1	1	0	1	1	0	1	1	1	1	1	1	0	0	0	0	Rarely	More Than Once A Day	More Than Once A Day	Rarely	Rarely	Rarely	Rarely	Rarely	Rarely
Resettlement Colonies	2100000000	Girls	1996	15 Years	Secondary (6th to 8th Standard)		Pucca	Yes	No		2	Electricity		LPG		1					0	1	1	1	1	0	0	1	0	1	1	1	1	1	1	1	0	0	0	0	Once A Day	Rarely	Once A Day	Rarely	Rarely	Once A Day	Once A Day	Once A Day	Rarely
Resettlement Colonies	2000000000	Girls	1996	15 Years	Senior Secondary (11th to 12th Standard)		Pucca	Yes	Yes	1		Electricity		LPG		1					0	1	1	1	1	1	0	1	1	1	1	1	1	1	1	1	0	1	0	0	Rarely	Rarely	More Than Once A Day	Once A Day	Rarely	Rarely	Rarely	Rarely	Rarely
Resettlement Colonies	2100000000	Girls	1998	13 Years	Secondary (6th to 8th Standard)		Pucca	Yes	Yes		2	Electricity		LPG		1					0	0	1	1	1	0	1	1	1	1	1	1	1	1	1	1	0	1	0	0	More Than Once A Day	Once A Day	More Than Once A Day	More Than Once A Day	Once A Week	Once A Day	More Than Once A Day	Once A Week	Once A Day
Resettlement Colonies	2000000000	Boys	1999	12 Years	Secondary (6th to 8th Standard)		Pucca	Yes	Yes		2	Electricity		LPG		1					0	0	1	1	1	0	0	1	0	1	1	1	1	1	0	1	0	1	0	0	Rarely	Once A Day	Once A Day	Rarely	Rarely	Rarely	Rarely	Rarely	Rarely
Resettlement Colonies	2100000000	Boys	1998	13 Years	Secondary (6th to 8th Standard)		Pucca	Yes	Yes		2	Electricity		LPG		1					1	1	1	1	1	0	1	1	0	1	1	1	0	0	0	0	0	0	0	0	Rarely	Rarely	More Than Once A Day	Rarely	Never	Rarely	Rarely	Never	Rarely
Resettlement Colonies	2100000000	Girls	1998	13 Years	Higher Secondary (9th to 10th Standard)		Pucca	Yes	Yes		2	Electricity		LPG		1					0	0	1	1	1	0	1	1	1	1	1	1	1	1	1	1	0	0	0	0	Once A Day	Once A Day	Once A Day	Rarely	Once A Week	Once A Week	Rarely	Never	Rarely
Resettlement Colonies	2100000000	Girls	1997	14 Years	Higher Secondary (9th to 10th Standard)		Pucca	Yes	Yes		2	Electricity		LPG		1					0	0	1	1	1	0	1	1	0	1	1	1	1	1	1	1	0	1	0	0	Rarely	Once A Day	Once A Week	Rarely	Rarely	Rarely	Once A Day	Rarely	Once A Day
Resettlement Colonies	2100000000	Boys	1996	15 Years	Discontinued Studies	8	Pucca	Yes	No	2		Electricity		LPG		0					0	0	0	0	1	0	1	1	0	0	0	1	1	1	0	1	0	0	0	0	Rarely	Rarely	Rarely	Rarely	Rarely	Once A Day	Rarely	Rarely	Rarely
Resettlement Colonies	2000000000	Girls	1998	13 Years	Primary (Up to 5th Standard)		Pucca	Yes	Yes		2	Electricity		LPG		1					0	0	1	1	1	0	1	1	0	1	1	1	1	1	1	1	0	1	0	0	Rarely	Never	More Than Once A Day	Rarely	Rarely	Rarely	Rarely	Rarely	Rarely
Resettlement Colonies	2100000000	Boys	1997	14 Years	Secondary (6th to 8th Standard)		Pucca	Yes	Yes	1		Electricity		LPG		1					0	0	1	0	1	0	1	1	0	1	1	1	1	1	0	1	0	0	0	0	Rarely	Once A Day	More Than Once A Day	Never	Rarely	Rarely	Rarely	Never	Rarely
Resettlement Colonies	2100000000	Girls	1998	13 Years	Secondary (6th to 8th Standard)		Pucca	Yes	Yes		2	Electricity		LPG		1					0	1	1	1	1	0	0	1	0	1	1	1	1	1	0	1	0	0	0	0	Once A Day	Rarely	More Than Once A Day	Rarely	Rarely	Rarely	Rarely	Rarely	Rarely
Resettlement Colonies	2100000000	Boys	1999	12 Years	Secondary (6th to 8th Standard)		Pucca	Yes	Yes		2	Electricity		Biogas		1					0	0	1	1	1	0	0	1	1	0	1	1	1	1	1	1	0	0	0	0	More Than Once A Day	Once A Day	Once A Day	Rarely	Rarely	Rarely	Once A Week	Once A Day	Never
Resettlement Colonies	2100000000	Girls	1998	13 Years	Higher Secondary (9th to 10th Standard)		Pucca	Yes	No		3	Electricity		LPG		1					0	0	1	0	1	0	0	1	0	1	0	1	1	1	1	1	1	1	0	0	Rarely	Rarely	More Than Once A Day	Rarely	Rarely	Rarely	Rarely	Rarely	Rarely
Resettlement Colonies	2000000000	Girls	1996	15 Years	Higher Secondary (9th to 10th Standard)		Pucca	Yes	Yes	1		Electricity		LPG		1					0	1	1	1	1	0	1	1	1	1	1	1	1	1	1	1	0	0	0	0	Once A Day	Once A Day	Once A Day	Rarely	Rarely	Rarely	Once A Day	Rarely	Rarely
Resettlement Colonies	2000000000	Boys	1997	14 Years	Secondary (6th to 8th Standard)		Pucca	Yes	Yes		2	Electricity		LPG		1					1	1	1	1	1	1	1	1	1	1	1	1	1	1	1	1	0	0	0	0	Rarely	Rarely	More Than Once A Day	Rarely	Rarely	Rarely	Rarely	Rarely	Rarely
Resettlement Colonies	2000000000	Girls	1997	13 Years	Secondary (6th to 8th Standard)		Pucca	Yes	Yes		2	Electricity		LPG		1					0	0	1	1	1	0	0	1	1	1	1	1	1	1	1	1	0	0	0	0	Once A Day	Rarely	More Than Once A Day	Rarely	Rarely	Rarely	Rarely	Rarely	Rarely
Resettlement Colonies	2000000000	Boys	1999	12 Years	Secondary (6th to 8th Standard)		Pucca	Yes	Yes		2	Electricity		LPG		1					0	0	1	1	1	0	0	1	0	1	1	1	0	1	0	1	0	1	0	0	Rarely	Once A Day	More Than Once A Day	Rarely	Rarely	Rarely	Rarely	Once A Day	Rarely
Resettlement Colonies	2000000000	Girls	1998	13 Years	Higher Secondary (9th to 10th Standard)		Pucca	No	No	1		Electricity		LPG		1					0	0	1	1	1	0	0	1	0	1	1	1	1	1	1	1	0	0	0	0	Rarely	Rarely	More Than Once A Day	Rarely	Once A Week	Once A Week	Rarely	Never	Once A Week
Resettlement Colonies	2000000000	Boys	1999	12 Years	Secondary (6th to 8th Standard)		Pucca	Yes	Yes		2	Electricity		LPG		1					1	1	1	1	1	0	0	1	1	1	1	1	1	1	1	1	0	1	0	0	Once A Day	Rarely	More Than Once A Day	Once A Day	Rarely	Rarely	Rarely	Once A Day	Rarely
Resettlement Colonies	2100000000	Girls	1999	12 Years	Secondary (6th to 8th Standard)		Kutcha	Yes	No		2	Electricity		LPG		1					0	1	1	1	0	1	0	1	0	0	1	1	1	1	1	1	0	1	0	0	Once A Day	More Than Once A Day	More Than Once A Day	Rarely	Rarely	Rarely	Rarely	Rarely	Rarely
Resettlement Colonies	2100000000	Girls	1998	13 Years	Secondary (6th to 8th Standard)		Pucca	Yes	Yes		2	Electricity		LPG		1					0	0	1	1	1	0	1	1	1	1	1	1	1	1	1	1	0	1	0	0	Once A Day	Once A Day	More Than Once A Day	Once A Day	Rarely	Rarely	Rarely	Rarely	Once A Day
Resettlement Colonies	2100000000	Girls	1999	12 Years	Higher Secondary (9th to 10th Standard)		Pucca	Yes	Yes		2	Electricity		LPG		1					0	0	0	1	1	0	1	1	0	0	0	1	1	1	0	1	0	0	0	0	Once A Day	Once A Day	More Than Once A Day	Once A Day	Never	Never	Never	Never	Rarely
Resettlement Colonies	2100000000	Boys	1997	13 Years	Primary (Up to 5th Standard)		Pucca	No	No		2	Electricity		LPG		1					0	0	1	0	0	0	1	1	1	0	1	1	1	0	0	1	0	0	0	0	More Than Once A Day	More Than Once A Day	More Than Once A Day	Once A Week	More Than Once A Day	Rarely	Once A Day	More Than Once A Day	Never
Resettlement Colonies	2100000000	Boys	1999	12 Years	Secondary (6th to 8th Standard)		Pucca	Yes	Yes		2	Electricity		LPG		1					0	0	1	1	1	0	1	1	0	1	1	1	1	1	1	1	0	0	0	0	Once A Week	Rarely	Once A Day	Rarely	Rarely	Rarely	Rarely	Rarely	Never
Resettlement Colonies	2100000000	Boys	1997	14 Years	Higher Secondary (9th to 10th Standard)		Pucca	Yes	No		2	Electricity		LPG		1					0	0	1	1	1	0	1	1	1	0	0	1	1	1	0	1	0	1	0	0	Rarely	Once A Day	Once A Week	Once A Day	Rarely	Rarely	Rarely	Rarely	Rarely
Resettlement Colonies	2100000000	Girls	1999	12 Years	Secondary (6th to 8th Standard)		Pucca	Yes	No		2	Electricity		LPG		1					0	1	1	0	1	0	1	1	1	1	1	1	0	1	0	1	0	0	0	0	Rarely	Rarely	More Than Once A Day	Rarely	Rarely	Rarely	Rarely	Never	Rarely
Resettlement Colonies	2100000000	Girls	1999	12 Years	Secondary (6th to 8th Standard)		Pucca	Yes	Yes	2		Electricity		LPG		1					0	1	1	1	1	0	1	1	0	1	1	1	1	1	0	1	0	1	0	0	Rarely	Once A Day	Once A Day	Rarely	Rarely	Rarely	Rarely	Rarely	Rarely
Resettlement Colonies	2000000000	Girls	1996	15 Years	Higher Secondary (9th to 10th Standard)		Pucca	Yes	Yes		2	Electricity		LPG		1					0	0	1	1	1	0	0	1	0	0	1	1	1	1	0	1	0	0	0	0	Rarely	Rarely	More Than Once A Day	Never	Rarely	Rarely	Never	Never	Never
Resettlement Colonies	2000000000	Girls	1995	15 Years	Higher Secondary (9th to 10th Standard)		Pucca	Yes	Yes	1		Electricity		LPG		1					0	0	1	1	1	0	0	1	0	1	1	1	1	1	1	1	0	0	0	0	Rarely	Once A Day	More Than Once A Day	Rarely	Rarely	Rarely	Rarely	Rarely	Rarely
Resettlement Colonies	2000000000	Boys	1999	12 Years	Secondary (6th to 8th Standard)		Pucca	Yes	No		2	Electricity		LPG		1					0	0	1	0	1	0	1	1	1	1	1	1	0	1	1	1	0	0	0	0	Rarely	Once A Day	More Than Once A Day	Rarely	Rarely	Rarely	Rarely	Rarely	Rarely
Resettlement Colonies	2000000000	Girls	1999	12 Years	Primary (Up to 5th Standard)		Pucca	No	No		2	Electricity		LPG		1					0	0	1	0	0	1	0	1	0	0	0	1	0	1	0	1	0	1	0	0	Once A Day	Rarely	More Than Once A Day	Rarely	Rarely	Rarely	Rarely	Never	Never
Resettlement Colonies	2000000000	Boys	1998	13 Years	Secondary (6th to 8th Standard)		Pucca	Yes	Yes	1		Electricity		LPG		1					0	1	1	1	1	0	0	1	0	0	1	1	1	1	1	1	0	0	0	0	Once A Week	Rarely	Once A Day	Rarely	Rarely	Rarely	Once A Day	Never	Rarely
Resettlement Colonies	2100000000	Boys	1997	13 Years	Higher Secondary (9th to 10th Standard)		Pucca	Yes	Yes	1		Electricity		LPG		1					0	1	1	1	1	0	1	1	0	0	0	1	1	1	1	1	0	0	0	0	Rarely	More Than Once A Day	More Than Once A Day	Rarely	Rarely	Rarely	Never	Never	Never
Resettlement Colonies	2000000000	Boys	1996	15 Years	Higher Secondary (9th to 10th Standard)		Pucca	Yes	Yes		2	Electricity		LPG		1					0	0	1	1	1	0	1	1	1	1	1	1	1	1	1	1	0	0	0	0	Rarely	Rarely	More Than Once A Day	Rarely	Rarely	Never	Rarely	Rarely	Rarely
Resettlement Colonies	2000000000	Boys	1999	12 Years	Secondary (6th to 8th Standard)		Pucca	No	Yes	1		Electricity		LPG		1					0	1	1	1	1	0	0	1	0	1	1	1	1	1	1	1	0	0	0	0	Rarely	Once A Day	Once A Day	Rarely	Rarely	Rarely	Rarely	Rarely	Rarely
Resettlement Colonies	2100000000	Boys	1999	12 Years	Secondary (6th to 8th Standard)		Pucca	Yes	Yes		2	Electricity		LPG		1					0	1	1	1	1	0	0	1	0	1	1	1	0	1	1	1	0	0	0	0	Once A Week	Once A Day	More Than Once A Day	Rarely	Rarely	Rarely	Once A Week	Rarely	Rarely
Resettlement Colonies	2100000000	Boys	1998	13 Years	Higher Secondary (9th to 10th Standard)		Pucca	Yes	No		2	Electricity		LPG		1					0	0	1	1	1	0	0	1	0	1	1	1	0	1	0	1	0	0	0	0	Once A Day	Once A Week	Rarely	Rarely	Rarely	Rarely	Never	Rarely	Rarely
Resettlement Colonies	2000000000	Girls	1998	12 Years	Primary (Up to 5th Standard)		Pucca	No	Yes	1		Electricity		LPG		1					0	1	1	1	1	0	0	1	1	1	1	1	1	1	1	1	0	1	0	0	Rarely	Rarely	More Than Once A Day	Never	Rarely	Rarely	Once A Day	Rarely	Rarely
Resettlement Colonies	2100000000	Boys	1998	13 Years	Secondary (6th to 8th Standard)		Pucca	Yes	Yes		2	Electricity		LPG		1					0	1	1	1	1	0	0	1	0	1	1	1	1	1	1	1	0	1	0	0	Rarely	Rarely	Once A Week	More Than Once A Day	Never	Never	Never	Never	More Than Once A Day
Resettlement Colonies	2000000000	Boys	1996	15 Years	Secondary (6th to 8th Standard)		Pucca	Yes	Yes		2	Electricity		LPG		1					0	1	1	1	1	0	0	1	1	1	1	1	1	1	1	1	0	0	0	0	Rarely	Once A Day	Once A Day	Never	Rarely	Never	Once A Day	Never	Never
Resettlement Colonies	2000000000	Boys	1998	13 Years	Primary (Up to 5th Standard)		Pucca	Yes	Yes		2	Electricity		LPG		1					0	1	1	1	1	0	1	1	0	1	1	1	1	1	1	1	0	0	0	0	Once A Day	Once A Day	More Than Once A Day	Rarely	Rarely	Rarely	Rarely	Rarely	Rarely
Resettlement Colonies	2000000000	Girls	1996	15 Years	Higher Secondary (9th to 10th Standard)		Pucca	Yes	Yes		2	Electricity		LPG		0					0	0	1	1	1	0	0	1	0	0	1	1	1	1	0	1	0	0	0	0	Once A Week	Once A Day	More Than Once A Day	Rarely	Rarely	Rarely	Never	Rarely	Rarely
Resettlement Colonies	2100000000	Boys	1999	12 Years	Secondary (6th to 8th Standard)		Pucca	Yes	Yes		2	Electricity		LPG		1					0	0	1	1	1	0	1	1	1	1	1	1	1	1	1	1	0	0	0	0	Once A Week	Never	Rarely	Rarely	Rarely	Once A Day	Never	Rarely	Rarely
Resettlement Colonies	2000000000	Girls	1998	13 Years	Secondary (6th to 8th Standard)		Pucca	Yes	No		2	Electricity		LPG		1					0	0	1	1	1	0	0	1	0	0	1	1	0	1	1	1	0	0	0	0	Rarely	Rarely	Once A Day	Rarely	Once A Day	Rarely	Rarely	Rarely	Once A Day
Resettlement Colonies	2000000000	Boys	1998	13 Years	Secondary (6th to 8th Standard)		Pucca	No	Yes		2	Electricity		LPG		1					0	1	1	1	1	0	1	1	0	0	0	1	1	1	0	1	0	0	0	0	Rarely	Once A Day	More Than Once A Day	Rarely	Rarely	Rarely	Rarely	Rarely	Never
Resettlement Colonies	2000000000	Boys	1998	13 Years	Secondary (6th to 8th Standard)		Pucca	Yes	Yes		2	Electricity		LPG		1					1	1	1	1	1	0	0	1	0	1	1	1	1	1	1	1	0	0	0	0	Rarely	Once A Day	More Than Once A Day	Rarely	Rarely	Rarely	Rarely	Rarely	Rarely
Resettlement Colonies	2000000000	Girls	1998	13 Years	Secondary (6th to 8th Standard)		Pucca	Yes	Yes	2		Electricity		LPG		1					0	0	1	1	1	0	0	0	1	1	1	1	1	1	0	1	0	1	0	0	Once A Day	Rarely	More Than Once A Day	Rarely	Rarely	Never	Rarely	Never	Never
Resettlement Colonies	2100000000	Girls	1999	12 Years	Secondary (6th to 8th Standard)		Kutcha	Yes	Yes		2	Electricity		LPG			1				1	1	0	1	1	0	0	1	0	1	1	1	1	1	0	1	0	0	0	0	Rarely	More Than Once A Day	More Than Once A Day	Rarely	Rarely	Rarely	Rarely	Rarely	Rarely
Resettlement Colonies	2100000000	Girls	1996	15 Years	Higher Secondary (9th to 10th Standard)		Pucca	Yes	Yes	1		Electricity		LPG		1					0	1	1	1	1	0	0	1	0	0	1	1	1	1	1	1	0	0	0	0	Once A Day	Once A Day	More Than Once A Day	Once A Day	Once A Day		Rarely	Rarely	Rarely
Resettlement Colonies	2100000000	Boys	1997	14 Years	Secondary (6th to 8th Standard)		Pucca	Yes	Yes		2	Electricity		LPG		1					0	1	1	1	1	0	1	1	1	1	1	1	1	1	1	1	0	0	0	0	Rarely	Rarely	Rarely	Rarely	Rarely	Rarely	Rarely	Rarely	Rarely
Resettlement Colonies	2100000000	Girls	1999	12 Years	Secondary (6th to 8th Standard)		Pucca	Yes	Yes		2	Electricity		LPG		1					0	0	1	1	1	0	1	1	0	1	1	1	1	1	1	1	0	0	0	0	Once A Week	Rarely	More Than Once A Day	Rarely	Rarely	Rarely	Rarely	Rarely	Rarely
Resettlement Colonies	2000000000	Girls	1998	13 Years	Higher Secondary (9th to 10th Standard)		Pucca	Yes	Yes	1		Electricity		LPG		1					0	0	1	1	1	0	1	1	0	1	1	1	1	1	1	1	0	1	0	0	Rarely	Rarely	More Than Once A Day	Rarely	Once A Day	Rarely	Rarely	Rarely	Rarely
Resettlement Colonies	2100000000	Girls	1998	13 Years	Secondary (6th to 8th Standard)		Pucca	Yes	Yes		2	Electricity		LPG		1					0	0	1	1	0	1	1	1	0	1	1	1	1	1	1	1	0	0	0	0	Rarely	Once A Day	Once A Day	Rarely	Once A Day	Rarely	Rarely	Rarely	Once A Week
Resettlement Colonies	2100000000	Girls	1996	15 Years	Higher Secondary (9th to 10th Standard)		Pucca	Yes	Yes		2	Electricity		LPG		1					0	0	1	1	1	0	0	1	0	0	1	1	1	1	0	1	0	0	0	0	Rarely	More Than Once A Day	More Than Once A Day	Rarely	More Than Once A Day	Rarely	More Than Once A Day	Rarely	Rarely
Resettlement Colonies	2000000000	Girls	1999	12 Years	Secondary (6th to 8th Standard)		Pucca	Yes	No		2	Electricity		LPG		1					0	0	1	1	1	0	0	1	0	1	1	1	1	1	1	1	0	0	0	0	Rarely	Once A Day	Once A Day	Rarely	Rarely	Rarely	Rarely	Rarely	Never
Resettlement Colonies	2000000000	Girls	1999	12 Years	Secondary (6th to 8th Standard)		Pucca	Yes	Yes		2	Electricity		LPG		1					0	0	1	1	1	0	0	1	0	1	1	1	0	1	0	1	0	1	0	0	Rarely	Rarely	More Than Once A Day	Rarely	Rarely	Rarely	Rarely	Rarely	Rarely
Resettlement Colonies	2100000000	Girls	1998	13 Years	Discontinued Studies	5	Pucca	Yes	Yes		2	Electricity		LPG		1					0	0	0	0	1	0	0	1	1	1	1	1	1	1	1	1	0	0	0	0	Never	Rarely	Never	Never	Never	Rarely	Never	Rarely	Rarely
Resettlement Colonies	2100000000	Girls	1998	13 Years	Secondary (6th to 8th Standard)		Pucca	No	No		2	Electricity		LPG		1					0	0	1	0	0	0	0	1	0	1	1	1	0	1	0	1	0	1	0	0	More Than Once A Day	Once A Day	More Than Once A Day	Never	Rarely	Rarely	Once A Week	Never	Never
Resettlement Colonies	2000000000	Girls	1999	12 Years	Primary (Up to 5th Standard)		Pucca	Yes	Yes		1	Electricity		LPG		1					0	0	1	1	1	0	0	1	0	0	1	1	1	1	0	0	0	0	0	0	Rarely	Never	More Than Once A Day	Rarely	Rarely	Rarely	Rarely	Rarely	Rarely
Resettlement Colonies	2000000000	Girls	1998	13 Years	Primary (Up to 5th Standard)		Pucca	Yes	No		2	Electricity		LPG		1					1	0	1	1	1	0	0	1	1	0	1	1	1	1	0	1	0	1	0	0	Once A Day	Rarely	More Than Once A Day	Rarely	Rarely	Rarely	Rarely	Rarely	Never
Resettlement Colonies	2000000000	Girls	1997	12 Years	Secondary (6th to 8th Standard)		Pucca	Yes	No	0		Electricity		LPG		1					0	0	1	1	1	0	1	1	1	1	1	1	1	1	1	1	0	0	0	0	Once A Day	Never	More Than Once A Day	Never	Rarely	Never	More Than Once A Day	Never	Rarely
Resettlement Colonies	2000000000	Girls	1996	15 Years	Secondary (6th to 8th Standard)		Pucca	Yes	Yes	1		Electricity		LPG		1					0	0	0	0	1	0	0	1	0	0	1	1	0	1	0	1	0	0	0	0	Rarely	Rarely	More Than Once A Day	Rarely	Rarely	Rarely	Rarely	Never	Never
Resettlement Colonies	2100000000	Boys	1998	13 Years	Secondary (6th to 8th Standard)		Pucca	Yes	Yes	1		Electricity		LPG		1					0	0	1	1	1	0	0	1	1	1	1	1	1	1	1	1	0	0	0	0	More Than Once A Day	Rarely	More Than Once A Day	Once A Week	Rarely	Rarely	Rarely	Once A Week	Rarely
Resettlement Colonies	2100000000	Boys	1999	12 Years	Secondary (6th to 8th Standard)		Pucca	Yes	Yes	1		Electricity		LPG		1					0	0	0	0	1	0	0	0	0	0	1	1	0	0	0	0	0	0	0	0	More Than Once A Day	More Than Once A Day	More Than Once A Day	Rarely	Rarely	Rarely	Rarely	Rarely	Rarely
Resettlement Colonies	2100000000	Boys	1997	14 Years	Higher Secondary (9th to 10th Standard)		Pucca	Yes	Yes		2	Electricity		LPG		1					0	1	1	1	1	0	1	1	0	1	1	1	1	1	1	1	0	1	0	0	Once A Day	Never	More Than Once A Day	Once A Day	Rarely	Rarely	Once A Day	Rarely	Rarely
Resettlement Colonies	2100000000	Boys	1996	15 Years	Higher Secondary (9th to 10th Standard)		Pucca	Yes	Yes		2	Electricity		LPG		1					0	0	1	1	1	0	1	1	1	1	1	1	1	1	1	1	0	0	0	0	Once A Day	Once A Week	More Than Once A Day	Rarely	Rarely	Rarely	Rarely	Once A Day	Never
Resettlement Colonies	2100000000	Girls	1999	12 Years	Secondary (6th to 8th Standard)		Pucca	Yes	Yes	1		Electricity		LPG		1					0	0	1	1	0	1	1	1	1	1	1	1	1	1	1	1	0	0	0	0	Rarely	More Than Once A Day	Rarely	Rarely	Rarely	Rarely	Rarely	Rarely	More Than Once A Day
Resettlement Colonies	2100000000	Girls	1999	12 Years	Primary (Up to 5th Standard)		Pucca	Yes	Yes	2		Electricity		LPG		1					1	0	1	1	1	0	1	1	1	1	1	1	1	1	1	1	0	1	0	1	More Than Once A Day	Once A Day	Once A Day	Rarely	Rarely	Rarely	Once A Day	Once A Day	Once A Week
Resettlement Colonies	2100000000	Boys	1998	13 Years	Secondary (6th to 8th Standard)		Pucca	Yes	Yes	1		Electricity		LPG		1					0	1	1	1	1	0	0	1	0	1	1	1	1	1	0	1	0	0	0	0	More Than Once A Day	Rarely	More Than Once A Day	Rarely	Rarely	Rarely	Rarely	Rarely	Rarely
Resettlement Colonies	2000000000	Boys	1996	15 Years	Secondary (6th to 8th Standard)		Pucca	No	Yes		2	Electricity		LPG		1					0	0	1	0	1	0	1	1	0	1	1	1	1	1	1	0	0	0	0	0	Rarely	Rarely	More Than Once A Day	Once A Day	Rarely	Rarely	Rarely	Rarely	Never
Resettlement Colonies	2100000000	Girls	1996	15 Years	Discontinued Studies	1	Pucca	No	No		2	Electricity		LPG		1					0	0	1	0	1	0	0	1	0	0	1	1	0	0	0	1	0	0	0	0	More Than Once A Day	More Than Once A Day	More Than Once A Day	Rarely	Rarely	Rarely	Rarely	Never	Never
Resettlement Colonies	2000000000	Boys	1999	12 Years	Primary (Up to 5th Standard)		Pucca	Yes	Yes		2	Electricity		LPG		1					0	1	1	1	1	0	1	1	0	1	1	1	1	1	0	1	0	1	0	0	Rarely	Rarely	More Than Once A Day	Rarely	Rarely	Rarely	Rarely	Rarely	Rarely
Resettlement Colonies	2000000000	Boys	1998	13 Years	Secondary (6th to 8th Standard)		Pucca	Yes	Yes		2	Electricity		LPG		1					0	0	1	1	1	0	1	1	0	1	1	1	1	1	1	1	0	1	0	0	Rarely	Rarely	More Than Once A Day	Rarely	Rarely	Rarely	Rarely	Rarely	Rarely
Resettlement Colonies	2100000000	Boys	1997	14 Years	Higher Secondary (9th to 10th Standard)		Pucca	Yes	Yes		2	Electricity		Electricity		0					0	0	0	1	1	1	1	0	1	1	1	0	1	1	1	1	0	0	0	0	Once A Day	Once A Day	Once A Day	Once A Day	Once A Day	Rarely	Rarely	Once A Day	Never
Resettlement Colonies	2000000000	Boys	1998	13 Years	Secondary (6th to 8th Standard)		Pucca	Yes	Yes		2	Electricity		LPG		1					0	0	1	1	1	0	0	1	0	1	1	1	1	1	1	1	0	0	0	0	Once A Week	Once A Day	More Than Once A Day	Rarely	Rarely	Rarely	Once A Day	Never	Rarely
Resettlement Colonies	2100000000	Boys	1999	12 Years	Secondary (6th to 8th Standard)		Pucca	Yes	Yes	2		Electricity		LPG		1					1	1	1	1	1	0	1	1	0	0	1	1	1	1	1	1	0	0	0	0	Rarely	Never	More Than Once A Day	Rarely	Rarely	Rarely	More Than Once A Day	Never	Never
Resettlement Colonies	2000000000	Girls	1997	14 Years	Higher Secondary (9th to 10th Standard)		Pucca	Yes	Yes		2	Electricity		LPG		1					0	0	1	1	1	0	1	1	1	1	1	1	1	0	0	1	0	0	0	0	Rarely	Rarely	More Than Once A Day	Rarely	Rarely	Rarely	Rarely	Rarely	Rarely
Resettlement Colonies	2000000000	Boys	1999	12 Years	Primary (Up to 5th Standard)		Pucca	Yes	Yes	1		Electricity		LPG		1					1	0	1	1	1	0	1	1	1	1	1	1	1	1	1	1	0	0	0	0	Rarely	Once A Day	Once A Day	Rarely	Rarely	Rarely	Rarely	Never	Rarely
Resettlement Colonies	2000000000	Boys	1999	12 Years	Secondary (6th to 8th Standard)		Pucca	Yes	Yes	2		Electricity		LPG		1					1	1	1	0	1	0	1	1	0	1	1	1	1	1	1	1	0	1	0	0	Rarely	Rarely	More Than Once A Day	Rarely	Rarely	Rarely	Never	Rarely	Never
Resettlement Colonies	2100000000	Girls	1998	13 Years	Secondary (6th to 8th Standard)		Pucca	Yes	Yes	1		Electricity		LPG		0					0	0	1	1	1	0	1	1	1	0	1	1	1	1	1	1	0	0	0	0	Once A Day	Once A Day	Once A Day	Rarely	Rarely	Rarely	Rarely	Rarely	Once A Day
Resettlement Colonies	2100000000	Boys	1996	15 Years	Secondary (6th to 8th Standard)		Pucca	No	Yes		2	Electricity		LPG		1					0	0	1	1	1	0	1	1	0	1	1	1	1	1	0	1	0	0	0	0	Rarely	Once A Day	More Than Once A Day	Rarely	Rarely	Rarely	Rarely	Rarely	Rarely
Resettlement Colonies	2100000000	Boys	1997	14 Years	Higher Secondary (9th to 10th Standard)		Pucca	Yes	Yes		3	Electricity		LPG		1					0	1	1	1	1	0	0	1	0	1	1	1	1	1	1	1	0	0	0	0	Once A Day	Once A Week	More Than Once A Day	Once A Week	Once A Week	Once A Week	Rarely	Rarely	Rarely
Resettlement Colonies	2000000000	Boys	1997	15 Years	Higher Secondary (9th to 10th Standard)		Semi Pucca	Yes	No		1	Electricity		LPG		1					1	1	1	0	0	1	0	0	1	0	0	0	1	0	1	0	1	0	1	1	Once A Day	More Than Once A Day	More Than Once A Day	Rarely	Once A Week	Rarely	Rarely	Rarely	Rarely
Resettlement Colonies	2100000000	Girls	1997	14 Years	Higher Secondary (9th to 10th Standard)		Pucca	Yes	Yes		2	Electricity		LPG		1					0	0	1	1	1	0	0	1	1	1	1	1	1	1	1	1	0	1	0	0	Once A Day	Once A Day	More Than Once A Day	Rarely	Rarely	Rarely	Rarely	Rarely	Rarely
Resettlement Colonies	2100000000	Girls	1997	14 Years	Higher Secondary (9th to 10th Standard)		Pucca	Yes	Yes		2	Electricity		LPG		1					0	1	1	1	1	0	0	1	0	0	1	1	0	1	0	1	0	0	0	0	Once A Day	More Than Once A Day	More Than Once A Day	Rarely	Rarely	Rarely	Rarely	Rarely	Rarely
Resettlement Colonies	2000000000	Boys	1998	13 Years	Secondary (6th to 8th Standard)		Pucca	No	Yes		2	Electricity		LPG		1					0	0	1	1	1	0	0	1	1	0	1	1	1	1	1	1	0	0	0	0	Rarely	Never	More Than Once A Day	Never	Rarely	Rarely	Never	Never	Never
Resettlement Colonies	2000000000	Boys	1997	14 Years	Secondary (6th to 8th Standard)		Pucca	Yes	No		2	Electricity		LPG		1					0	1	1	1	1	0	0	1	0	1	1	1	1	1	1	1	0	0	0	0	Rarely	Once A Day	Once A Day	Rarely	Never	Rarely	Rarely	Rarely	Rarely
Resettlement Colonies	2100000000	Boys	1999	12 Years	Secondary (6th to 8th Standard)		Pucca	Yes	Yes		2	Electricity		LPG		1					1	1	1	1	1	0	1	1	1	1	1	1	1	1	1	1	0	1	0	0	More Than Once A Day	Once A Day	More Than Once A Day	Once A Day	Once A Day	Rarely	Once A Day	Rarely	Rarely
Resettlement Colonies	2100000000	Boys	1998	13 Years	Secondary (6th to 8th Standard)		Pucca	Yes	Yes		2	Electricity		LPG		1					0	1	1	1	1	0	1	0	1	1	1	1	1	0	1	1	0	0	0	0	Once A Day	Rarely	More Than Once A Day	Once A Day	Rarely	Rarely	Once A Day	Rarely	Rarely
Resettlement Colonies	2100000000	Girls	1996	15 Years	Higher Secondary (9th to 10th Standard)		Pucca	Yes	Yes		2	Electricity		LPG		1					0	0	1	1	1	0	0	1	0	0	1	1	1	1	1	1	0	1	0	0	Once A Day	Once A Day	More Than Once A Day	Rarely	Once A Day	Once A Day	Once A Day	Once A Week	Once A Day
Resettlement Colonies	2100000000	Girls	1997	14 Years	Secondary (6th to 8th Standard)		Pucca	Yes	Yes		2	Electricity		LPG		1					0	1	1	1	1	0	0	1	0	0	1	1	1	1	0	1	0	1	0	0	Rarely	Once A Day	More Than Once A Day	Once A Day	Once A Week	Never	Rarely	Never	Never
Resettlement Colonies	2100000000	Girls	1999	12 Years	Secondary (6th to 8th Standard)		Pucca	Yes	Yes		2	Electricity		LPG		1					0	1	1	1	1	1	1	1	1	1	1	1	1	1	1	1	0	1	0	0	Once A Day	More Than Once A Day	More Than Once A Day	Once A Week	Once A Week	Once A Week	Once A Week	Once A Week	Rarely
Resettlement Colonies	2000000000	Girls	1998	13 Years	Secondary (6th to 8th Standard)		Pucca	Yes	Yes		2	Electricity		LPG		1					0	0	1	1	1	0	1	1	1	1	1	1	1	1	1	1	0	0	0	0	Once A Day	Rarely	More Than Once A Day	Rarely	Rarely	Rarely	Once A Week	Rarely	Rarely
Resettlement Colonies	2100000000	Girls	1998	12 Years	Secondary (6th to 8th Standard)		Pucca	Yes	No		2	Electricity		LPG		1					0	1	1	1	1	1	1	1	1	1	1	1	1	1	0	1	0	0	0	0	Rarely	More Than Once A Day	More Than Once A Day	Rarely	Rarely	Rarely	Once A Day	Never	Never
Resettlement Colonies	2100000000	Girls	1999	12 Years	Secondary (6th to 8th Standard)		Pucca	Yes	Yes		2	Electricity		LPG		1					0	0	1	1	1	0	1	1	0	1	1	1	1	1	1	1	0	0	0	0	Rarely	Rarely	Rarely	Rarely	Rarely	Rarely	Rarely	Never	Rarely
Resettlement Colonies	2000000000	Boys	1998	14 Years	Higher Secondary (9th to 10th Standard)		Pucca	Yes	Yes		2	Electricity		LPG		1					0	0	1	1	1	0	0	0	1	1	1	1	0	1	0	1	0	0	0	0	Once A Day	Rarely	More Than Once A Day	Once A Day	Rarely	Rarely	Rarely	Never	Never
Resettlement Colonies	2100000000	Boys	1996	15 Years	Illiterate		Pucca	Yes	No		2	Electricity		LPG		1					0	0	1	0	1	0	1	1	0	1	1	1	1	1	0	1	0	0	0	0	Once A Day	Once A Day	More Than Once A Day	Rarely	Rarely	More Than Once A Day	Rarely	Once A Day	Rarely
Resettlement Colonies	2000000000	Boys	1998	13 Years	Secondary (6th to 8th Standard)		Pucca	Yes	Yes	2		Electricity		LPG		1					0	1	1	1	1	0	1	1	1	1	1	1	1	1	1	1	0	0	0	0	More Than Once A Day	More Than Once A Day	More Than Once A Day	Rarely	Once A Week	Once A Week	More Than Once A Day	Rarely	Never
Resettlement Colonies	2000000000	Boys	1999	12 Years	Secondary (6th to 8th Standard)		Pucca	Yes	Yes		2	Electricity		LPG		1					1	1	1	1	1	1	1	1	1	1	1	1	1	1	1	1	0	0	0	0	Rarely	Never	Once A Day	Never	Rarely	Rarely	Rarely	Never	Never
Resettlement Colonies	2100000000	Boys	1999	12 Years	Secondary (6th to 8th Standard)		Pucca	Yes	Yes	2		Electricity		LPG		1					0	1	1	1	1	0	1	1	1	1	1	1	1	1	1	1	0	1	0	0	More Than Once A Day	Rarely	More Than Once A Day	Rarely	Rarely	Rarely	Never	Rarely	Never
Resettlement Colonies	2100000000	Girls	1998	13 Years	Secondary (6th to 8th Standard)		Pucca	Yes	Yes		2	Electricity		LPG		1					0	1	1	1	1	0	0	1	0	1	1	1	1	1	1	1	0	0	0	0	Once A Day	Once A Day	More Than Once A Day	Rarely	Rarely	Rarely	Once A Day	Rarely	Rarely
Resettlement Colonies	2100000000	Girls	1997	14 Years	Secondary (6th to 8th Standard)		Pucca	Yes	Yes	1		Electricity		LPG		1					0	0	1	1	1	0	1	1	1	1	1	1	1	1	1	1	0	0	0	0	Rarely	Rarely	Once A Day	Rarely	Never	Never	Rarely	Rarely	Rarely
Resettlement Colonies	2000000000	Boys	1999	12 Years	Secondary (6th to 8th Standard)		Semi Pucca	Yes	Yes	1		Electricity		LPG		1					0	0	1	0	0	0	0	1	0	0	1	1	0	1	0	0	0	0	0	0	Once A Week	Rarely	More Than Once A Day	Once A Week	Rarely	Once A Week	Never	Rarely	Never
Resettlement Colonies	2000000000	Boys	1998	13 Years	Discontinued Studies	5	Pucca	No	Yes		1	Electricity		LPG		1					0	0	1	0	1	0	0	1	0	0	0	1	0	0	1	1	0	0	0	0	Rarely	Rarely	Rarely	Rarely	Rarely	More Than Once A Day	Rarely	Rarely	Rarely
Resettlement Colonies	2000000000	Boys	1999	12 Years	Secondary (6th to 8th Standard)		Pucca	Yes	Yes	2		Electricity		LPG		1					0	1	1	1	1	0	0	1	0	1	1	1	1	1	0	1	0	0	0	0	Rarely	Rarely	More Than Once A Day	Rarely	Rarely	Rarely	Rarely	Rarely	Rarely
Resettlement Colonies	2100000000	Boys	1998	13 Years	Secondary (6th to 8th Standard)		Pucca	Yes	Yes	1		Electricity		LPG		1					1	0	1	1	1	0	0	1	1	1	1	1	1	1	1	1	0	1	0	0	Rarely	Once A Day	Rarely	Rarely	Once A Day	More Than Once A Day	Rarely	Rarely	Rarely
Resettlement Colonies	2000000000	Girls	1997	15 Years	Higher Secondary (9th to 10th Standard)		Semi Pucca	No	No	1		Electricity		LPG		1					0	0	1	1	1	0	0	1	0	1	1	1	0	1	0	1	0	0	0	0	Rarely	Once A Week	More Than Once A Day	Once A Week	Rarely	Rarely	Rarely	Rarely	Once A Week
Resettlement Colonies	2100000000	Girls	1997	14 Years	Secondary (6th to 8th Standard)		Pucca	Yes	Yes		2	Electricity		LPG		1					0	0	0	0	1	0	0	1	1	1	1	1	1	1	1	1	0	0	0	0	Rarely	Rarely	Rarely	Rarely	Rarely	Rarely	Rarely	Rarely	Rarely
Resettlement Colonies	2100000000	Girls	1997	14 Years	Higher Secondary (9th to 10th Standard)		Pucca	Yes	Yes		2	Electricity		LPG		1					0	0	0	1	1	0	1	1	1	1	1	1	1	1	1	1	0	0	0	0	Rarely	Rarely	Rarely	Rarely	Rarely	Rarely	Rarely	Rarely	Rarely
Resettlement Colonies	2100000000	Boys	1996	15 Years	Higher Secondary (9th to 10th Standard)		Pucca	Yes	Yes		2	Electricity		LPG		1					0	0	1	0	1	0	0	1	0	0	1	1	0	1	0	0	0	0	0	0	Rarely	Rarely	More Than Once A Day	Rarely	Rarely	Rarely	Rarely	Rarely	Rarely
Resettlement Colonies	2000000000	Boys	1998	13 Years	Primary (Up to 5th Standard)		Pucca	Yes	Yes	2		Electricity		LPG		1					0	0	1	1	1	0	1	1	1	0	1	1	1	1	1	1	0	0	0	0	Rarely	Rarely	More Than Once A Day	Never	Rarely	Rarely	Never	Never	Never
Resettlement Colonies	2100000000	Girls	1997	14 Years	Secondary (6th to 8th Standard)		Pucca	Yes	Yes		2	Electricity		LPG		1					0	1	1	1	1	0	1	1	0	0	0	0	0	0	0	0	0	0	0	0	Never	More Than Once A Day	More Than Once A Day	Never	Never	Never	Once A Day	Once A Day	Once A Day
Resettlement Colonies	2000000000	Girls	1999	12 Years	Secondary (6th to 8th Standard)		Pucca	Yes	Yes	1		Electricity		LPG		1					0	1	1	1	1	0	1	1	0	1	1	1	1	1	1	1	0	0	0	0	Once A Day	Never	Once A Day	Once A Day	Rarely	Rarely	Once A Day	Once A Day	Once A Day
Resettlement Colonies	2000000000	Girls	1998	13 Years	Secondary (6th to 8th Standard)		Pucca	Yes	Yes		2	Electricity		LPG		1					0	0	1	0	1	0	0	1	0	0	1	1	1	1	1	0	0	0	0	0	Once A Day	Rarely	More Than Once A Day	Rarely	Rarely	Rarely	Rarely	Rarely	Rarely
Resettlement Colonies	2000000000	Boys	1999	12 Years	Secondary (6th to 8th Standard)		Pucca	Yes	Yes	2		Electricity		LPG		1					0	0	1	1	1	0	1	1	1	1	1	1	1	1	1	1	0	0	0	0	Once A Day	More Than Once A Day	More Than Once A Day	Rarely	Rarely	Rarely	Rarely	Rarely	Never
Resettlement Colonies	2000000000	Boys	1998	13 Years	Secondary (6th to 8th Standard)		Semi Pucca	Yes	Yes		2	Electricity		LPG		1					0	0	1	0	1	0	1	1	0	0	0	1	1	1	1	1	0	0	0	0	Once A Day	Never	Rarely	Rarely	Rarely	Rarely	Once A Day	Rarely	Rarely
Resettlement Colonies	2100000000	Girls	1996	15 Years	Senior Secondary (11th to 12th Standard)		Pucca	Yes	No		2	Electricity		LPG		1					0	1	0	1	1	0	0	1	1	1	1	1	0	1	0	1	0	0	0	0	Rarely	Rarely	Once A Day	Rarely	Rarely	Once A Day	Rarely	Rarely	Rarely
Resettlement Colonies	2000000000	Girls	1997	15 Years	Higher Secondary (9th to 10th Standard)		Pucca	Yes	Yes	1		Electricity		LPG		1					0	0	1	1	1	0	1	1	0	0	1	1	0	1	0	1	0	0	0	0	Rarely	Once A Day	More Than Once A Day	Never	Rarely	Rarely	Rarely	Never	Never
Resettlement Colonies	2100000000	Boys	1998	13 Years	Higher Secondary (9th to 10th Standard)		Pucca	Yes	No		2	Electricity		LPG		1					0	0	1	1	1	0	1	1	1	0	1	1	1	1	1	1	0	0	0	0	Rarely	Once A Week	More Than Once A Day	Rarely	Rarely	Rarely	Never	Rarely	Never
Resettlement Colonies	2000000000	Boys	1998	13 Years	Secondary (6th to 8th Standard)		Pucca	Yes	Yes		2	Electricity		LPG		1					0	0	1	1	1	0	1	1	1	1	1	1	1	1	1	1	0	0	0	0	Once A Day	Never	More Than Once A Day	Never	Rarely	Rarely	Rarely	Rarely	Rarely
Resettlement Colonies	2100000000	Boys	1997	14 Years	Higher Secondary (9th to 10th Standard)		Pucca	Yes	Yes	1		Electricity		LPG		1					0	1	1	1	1	0	1	1	1	1	1	1	1	1	1	1	0	1	0	0	Rarely	Rarely	Once A Day	Once A Week	Once A Week	Once A Week	Once A Week	Never	Never
Resettlement Colonies	2000000000	Girls	1996	15 Years	Discontinued Studies	3	Pucca	Yes	Yes		2	Electricity		LPG		1					0	0	1	1	1	0	1	1	0	1	1	1	1	1	1	1	0	1	0	0	Rarely	Rarely	Once A Day	Rarely	Rarely	Rarely	Rarely	Rarely	Rarely
Resettlement Colonies	2100000000	Boys	1999	12 Years	Secondary (6th to 8th Standard)		Pucca	Yes	Yes		2	Electricity		LPG		1					0	0	1	1	1	0	0	1	0	1	1	1	1	1	1	1	0	0	0	0	Rarely	Rarely	Once A Day	Rarely	Rarely	Rarely	Rarely	Rarely	Rarely
Resettlement Colonies	2100000000	Girls	1999	12 Years	Secondary (6th to 8th Standard)		Pucca	Yes	No		2	Electricity		LPG		1					0	1	1	1	1	0	0	1	0	0	1	1	1	1	1	1	0	0	0	0	Rarely	Once A Day	More Than Once A Day	Rarely	Rarely	Rarely	Rarely	Rarely	Rarely
Resettlement Colonies	2000000000	Girls	1998	13 Years	Secondary (6th to 8th Standard)		Pucca	Yes	No		2	Electricity		LPG		1					0	0	1	1	1	0	0	1	0	1	1	1	1	1	1	1	0	1	0	0	Once A Day	Once A Day	More Than Once A Day	Once A Day	Rarely	Rarely	Rarely	Never	Rarely
Resettlement Colonies	2000000000	Girls	1997	14 Years	Higher Secondary (9th to 10th Standard)		Pucca	Yes	Yes		2	Electricity		LPG		1					0	0	1	0	0	0	1	1	1	1	1	1	1	1	1	1	0	0	0	0	Once A Day	Once A Day	More Than Once A Day	Rarely	Rarely	Rarely	Rarely	Rarely	Never
Resettlement Colonies	2100000000	Girls	1999	12 Years	Secondary (6th to 8th Standard)		Pucca	Yes	Yes	1		Electricity		LPG		1					0	0	0	1	1	0	0	1	1	1	1	1	1	1	1	1	0	0	0	0	Rarely	More Than Once A Day	Rarely	More Than Once A Day	Rarely	Rarely	Rarely	Rarely	Rarely
Resettlement Colonies	2100000000	Boys	1999	12 Years	Secondary (6th to 8th Standard)		Pucca	Yes	No	1		Electricity		LPG		1					0	0	1	1	1	0	0	1	1	1	1	1	1	1	1	1	0	0	0	0	More Than Once A Day	Once A Day	Rarely	Rarely	Rarely	Once A Day	Rarely	Rarely	Rarely
Resettlement Colonies	2100000000	Girls	1997	14 Years	Higher Secondary (9th to 10th Standard)		Pucca	Yes	Yes		2	Electricity		LPG		1					0	0	1	0	1	0	0	1	1	0	1	1	1	1	1	1	0	1	0	0	Once A Day	More Than Once A Day	More Than Once A Day	Once A Week	Once A Day	Once A Day	Rarely	Once A Week	Once A Week
Resettlement Colonies	2100000000	Girls	1996	15 Years	Higher Secondary (9th to 10th Standard)		Pucca	Yes	Yes		3	Electricity		LPG		1					0	1	1	1	1	1	1	1	1	1	1	1	1	1	1	1	0	0	0	0	Once A Week	Once A Week	More Than Once A Day	Once A Week	Never	Rarely	More Than Once A Day	Never	Never
Resettlement Colonies	2100000000	Boys	1996	15 Years	Higher Secondary (9th to 10th Standard)		Pucca	Yes	No		2	Electricity		LPG		1					0	1	1	1	1	0	1	1	0	0	1	1	1	1	1	1	0	1	0	0	Once A Week	Once A Day	Once A Day	Rarely	Rarely	Rarely	Rarely	Rarely	Rarely
Resettlement Colonies	2000000000	Boys	1998	13 Years	Primary (Up to 5th Standard)		Pucca	Yes	No		2	Electricity		LPG		1					1	0	0	0	0	0	0	0	1	0	0	0	0	0	0	1	1	1	1	1	Rarely	Rarely	More Than Once A Day	Rarely	Rarely	Rarely	Once A Week	Never	Never
Resettlement Colonies	2000000000	Girls	1999	12 Years	Secondary (6th to 8th Standard)		Semi Pucca	Yes	Yes	1		Electricity		LPG		1					0	0	1	1	1	0	0	1	0	0	1	1	1	1	1	1	0	0	0	0	Rarely	Rarely	More Than Once A Day	Rarely	Rarely	Rarely	Rarely	Never	Rarely
Resettlement Colonies	2000000000	Boys	1999	12 Years	Secondary (6th to 8th Standard)		Pucca	Yes	Yes		2	Electricity		LPG		1					0	1	1	1	1	0	1	1	1	1	1	1	1	1	1	1	0	0	0	0	Once A Day	Once A Day	Once A Week	Once A Day	Once A Week	Once A Week	Once A Week	Once A Week	More Than Once A Day
Resettlement Colonies	2000000000	Girls	1999	12 Years	Secondary (6th to 8th Standard)		Pucca	Yes	Yes		2	Electricity		LPG		1					0	0	1	1	1	0	1	1	0	0	1	1	1	1	1	1	0	0	0	0	Once A Week	Once A Week	More Than Once A Day	Rarely	Once A Day	Never	Once A Week	Never	Never
Resettlement Colonies	2000000000	Boys	1997	14 Years	Higher Secondary (9th to 10th Standard)		Pucca	Yes	Yes		2	Electricity		LPG		1					0	0	1	1	1	0	0	1	1	1	1	1	1	1	1	1	0	1	0	0	Rarely	Rarely	More Than Once A Day	Rarely	Rarely	Rarely	Rarely	Rarely	Rarely
Resettlement Colonies	2000000000	Girls	1999	12 Years	Secondary (6th to 8th Standard)		Pucca	Yes	Yes		2	Electricity		LPG		1					0	1	1	1	1	0	1	1	1	1	1	1	1	1	0	1	0	1	0	0	Once A Day	Once A Day	More Than Once A Day	Rarely	Rarely	Rarely	Once A Day	Rarely	Rarely
Resettlement Colonies	2100000000	Girls	1998	13 Years	Secondary (6th to 8th Standard)		Pucca	No	Yes	2		Electricity		LPG		1					0	1	1	0	1	0	1	1	1	1	1	1	1	1	1	1	0	1	0	0	Rarely	Rarely	More Than Once A Day	Rarely	Rarely	Rarely	Rarely	Rarely	Rarely
Resettlement Colonies	2100000000	Boys	1999	12 Years	Secondary (6th to 8th Standard)		Pucca	Yes	Yes		2	Electricity		LPG		1					0	1	1	1	1	0	0	1	1	1	1	1	1	1	1	1	0	0	0	0	Once A Day	Once A Day	More Than Once A Day	Rarely	Rarely	Rarely	Rarely	Rarely	Rarely
Resettlement Colonies	2100000000	Boys	1998	13 Years	Higher Secondary (9th to 10th Standard)		Pucca	Yes	Yes		3	Electricity		LPG		1					0	0	1	1	1	0	1	1	1	1	1	1	1	1	1	1	0	0	0	0	Rarely	Once A Day	More Than Once A Day	Rarely	Rarely	Rarely	Rarely	Once A Day	Rarely
Resettlement Colonies	2100000000	Girls	1997	14 Years	Higher Secondary (9th to 10th Standard)		Pucca	Yes	Yes		2	Electricity		LPG		1					0	0	0	1	1	0	1	1	1	1	1	1	1	1	1	1	0	0	0	0	Rarely	Rarely	Once A Day	Rarely	Rarely	Rarely	Rarely	Rarely	Rarely
Resettlement Colonies	2100000000	Boys	1997	14 Years	Secondary (6th to 8th Standard)		Pucca	Yes	Yes		3	Electricity		LPG		1					1	0	1	1	1	0	0	1	1	1	1	1	1	1	1	1	0	0	0	0	Rarely	Rarely	More Than Once A Day	Rarely	Rarely	Rarely	Rarely	Rarely	Rarely
Resettlement Colonies	2000000000	Boys	1996	15 Years	Higher Secondary (9th to 10th Standard)		Pucca	Yes	No		2	Electricity		LPG		1					0	1	1	1	1	0	0	1	0	1	1	1	1	1	0	1	0	0	0	0	Never	Rarely	More Than Once A Day	Rarely	Rarely	Rarely	Once A Day	Rarely	Rarely
Resettlement Colonies	2000000000	Boys	1996	15 Years	Higher Secondary (9th to 10th Standard)		Pucca	No	Yes		2	Electricity		LPG		1					0	0	1	1	1	0	0	1	1	1	1	1	1	1	1	1	0	0	0	0	Once A Week	Once A Day	More Than Once A Day	Rarely	Rarely	Rarely	Once A Week	Once A Week	Rarely
Resettlement Colonies	2000000000	Boys	1998	13 Years	Higher Secondary (9th to 10th Standard)		Pucca	Yes	Yes		2	Electricity		LPG		1					1	0	1	1	1	1	1	1	1	1	1	1	1	1	1	1	0	0	0	0	Once A Day	Never	More Than Once A Day	Once A Day	Rarely	Rarely	Once A Day	Rarely	Rarely
Resettlement Colonies	2000000000	Boys	1999	12 Years	Secondary (6th to 8th Standard)		Pucca	Yes	No		1	Electricity		LPG		1					0	0	1	1	0	1	1	1	0	1	1	1	1	1	1	1	0	0	0	0	Rarely	Rarely	More Than Once A Day	Rarely	Rarely	Rarely	Rarely	Rarely	Never
Resettlement Colonies	2000000000	Boys	1997	14 Years	Secondary (6th to 8th Standard)		Pucca	No	No		2	Electricity		LPG		1					0	0	1	0	1	0	1	1	1	1	1	1	1	1	0	1	0	0	0	0	Rarely	Rarely	More Than Once A Day	Rarely	Rarely	Rarely	Rarely	Rarely	Rarely
Resettlement Colonies	2100000000	Boys	1999	12 Years	Secondary (6th to 8th Standard)		Pucca	Yes	Yes		3	Electricity		LPG		1					0	0	1	0	1	0	0	1	0	0	1	1	1	1	1	1	0	0	0	0	Once A Week	Once A Week	More Than Once A Day	More Than Once A Day	Rarely	Rarely	Rarely	Rarely	Rarely
Resettlement Colonies	2000000000	Boys	1995	15 Years	Senior Secondary (11th to 12th Standard)		Pucca	Yes	No		2	Electricity		LPG		1					0	0	1	1	1	0	1	1	0	0	1	1	1	1	1	1	0	1	0	0	Rarely	Rarely	More Than Once A Day	Rarely	Rarely	Rarely	Rarely	Rarely	Rarely
Resettlement Colonies	2100000000	Girls	1998	13 Years	Secondary (6th to 8th Standard)		Pucca	Yes	Yes		2	Electricity		LPG		1					1	0	0	1	1	0	0	1	0	1	0	1	1	1	0	1	0	0	0	0	More Than Once A Day	More Than Once A Day	Rarely	Rarely	Rarely	Rarely	Rarely	Rarely	Rarely
Resettlement Colonies	2000000000	Boys	1997	14 Years	Higher Secondary (9th to 10th Standard)		Pucca	Yes	Yes		2	Electricity		LPG		1					0	1	1	1	1	0	1	1	0	1	1	1	1	1	1	1	0	0	0	0	More Than Once A Day	Rarely	More Than Once A Day	Rarely	Rarely	Rarely	Never	Never	Rarely
Resettlement Colonies	2000000000	Girls	1999	12 Years	Primary (Up to 5th Standard)		Pucca	No	No		2	Electricity		LPG		1					0	0	1	0	1	0	1	1	0	0	0	1	0	1	0	1	0	0	0	0	Once A Week	Rarely	More Than Once A Day	Rarely	Once A Week	Rarely	Once A Day	Never	Never
Resettlement Colonies	2100000000	Boys	1996	15 Years	Higher Secondary (9th to 10th Standard)		Pucca	Yes	Yes	1		Electricity		LPG		1					0	1	1	1	1	0	1	1	1	1	1	1	1	1	1	1	0	0	0	0	Rarely	Once A Day	More Than Once A Day	Rarely	Rarely	Rarely	Rarely	Rarely	Rarely
Resettlement Colonies	2000000000	Boys	1996	15 Years	Secondary (6th to 8th Standard)		Pucca	Yes	Yes		2	Electricity		LPG		1					0	1	1	1	1	0	1	1	0	1	1	1	1	1	1	1	0	0	0	0	Once A Day	Rarely	More Than Once A Day	Rarely	Rarely	Never	Never	Never	Rarely
Resettlement Colonies	2100000000	Girls	1996	15 Years	Higher Secondary (9th to 10th Standard)		Pucca	Yes	Yes		2	Electricity		LPG			1				0	1	1	1	1	0	1	1	0	1	1	1	1	1	1	1	0	0	0	0	Rarely	More Than Once A Day	More Than Once A Day	More Than Once A Day	Rarely	Rarely	Once A Day	Rarely	Rarely
Resettlement Colonies	2100000000	Girls	1997	14 Years	Higher Secondary (9th to 10th Standard)		Pucca	Yes	Yes	1		Electricity		LPG		1					1	1	1	1	1	0	1	1	0	1	1	1	1	1	1	1	0	1	0	0	Rarely	Rarely	More Than Once A Day	Rarely	More Than Once A Day	Once A Week	Rarely	Once A Week	Never
Resettlement Colonies	2000000000	Boys	1997	14 Years	Secondary (6th to 8th Standard)		Pucca	Yes	Yes	1		Electricity		LPG		1					0	0	1	1	1	0	1	1	0	1	1	1	1	1	1	1	0	1	0	0	Rarely	Rarely	More Than Once A Day	Rarely	Rarely	Rarely	Rarely	Rarely	Rarely
Resettlement Colonies	2000000000	Girls	1997	14 Years	Higher Secondary (9th to 10th Standard)		Pucca	Yes	Yes		2	Electricity		LPG		1					1	1	1	1	1	0	0	1	1	1	1	1	1	1	1	1	0	1	0	0	Rarely	Rarely	Once A Day	Rarely	Rarely	Rarely	Rarely	Rarely	Rarely
Resettlement Colonies	2000000000	Boys	1995	15 Years	Higher Secondary (9th to 10th Standard)		Pucca	Yes	Yes	1		Electricity		LPG		1					0	1	1	0	1	0	0	1	1	1	1	1	1	1	1	1	0	0	0	0	Once A Week	More Than Once A Day	More Than Once A Day	Once A Week	Once A Week	Once A Week	Once A Week	Never	Once A Week
Resettlement Colonies	2000000000	Girls	1998	13 Years	Secondary (6th to 8th Standard)		Pucca	Yes	Yes		2	Electricity		LPG		1					0	1	1	1	1	0	1	1	0	1	1	1	1	1	1	1	0	1	0	0	Rarely	Rarely	More Than Once A Day	Rarely	Rarely	Rarely	Rarely	Rarely	Rarely
Resettlement Colonies	2000000000	Girls	1996	15 Years	Higher Secondary (9th to 10th Standard)		Pucca	Yes	Yes		2	Electricity		LPG		1					0	1	1	1	1	0	1	1	1	0	1	1	1	1	1	1	0	1	0	0	Never	Once A Day	Rarely	Rarely	Rarely	Never	Rarely	Rarely	Rarely
Resettlement Colonies	2000000000	Boys	1997	14 Years	Higher Secondary (9th to 10th Standard)		Pucca	No	Yes	1		Electricity		LPG		1					0	0	1	1	1	0	0	1	0	1	1	1	1	1	1	1	0	0	0	0	Once A Week	Once A Day	Once A Week	Once A Week	Rarely	Rarely	Rarely	Rarely	Rarely
Resettlement Colonies	2000000000	Boys	1996	15 Years	Higher Secondary (9th to 10th Standard)		Pucca	Yes	Yes	1		Electricity		LPG		1					0	0	0	1	1	0	0	1	0	1	1	1	0	1	1	1	0	0	0	0	Once A Day	Rarely	More Than Once A Day	Rarely	Rarely	Rarely	Once A Week	Rarely	Rarely
Resettlement Colonies	2100000000	Girls	1996	15 Years	Higher Secondary (9th to 10th Standard)		Pucca	Yes	Yes		2	Electricity		LPG		1					0	1	1	1	1	0	1	1	1	1	1	1	1	1	1	1	0	0	0	0	Once A Week	Rarely	More Than Once A Day	Rarely	Rarely	Rarely	Rarely	Rarely	Rarely
Resettlement Colonies	2000000000	Girls	1997	14 Years	Higher Secondary (9th to 10th Standard)		Pucca	No	No	1		Electricity		LPG		1					0	0	1	1	1	0	1	1	0	0	1	1	0	1	0	1	0	0	0	0	Rarely	Never	More Than Once A Day	Rarely	Rarely	Rarely	Rarely	Rarely	Rarely
Resettlement Colonies	2100000000	Boys	1997	14 Years	Secondary (6th to 8th Standard)		Pucca	Yes	Yes		2	Electricity		LPG		1					1	0	1	0	1	0	0	1	0	0	1	0	1	1	1	1	0	0	0	0	Once A Week	More Than Once A Day	More Than Once A Day	Once A Week	Once A Week	Once A Week	More Than Once A Day	Never	Never
Resettlement Colonies	2000000000	Boys	1996	15 Years	Higher Secondary (9th to 10th Standard)		Pucca	Yes	Yes		2	Electricity		LPG		1					0	0	1	1	1	0	0	1	0	1	0	1	0	1	1	1	0	1	0	0	Rarely	Once A Day	More Than Once A Day	Rarely	Rarely	Rarely	Once A Day	Once A Day	Never
Resettlement Colonies	2100000000	Boys	1999	12 Years	Secondary (6th to 8th Standard)		Pucca	Yes	Yes	1		Electricity		LPG		1					0	0	1	1	1	0	1	1	1	1	1	1	1	1	1	1	0	0	0	0	Once A Week	Once A Week	More Than Once A Day	More Than Once A Day	Rarely	Rarely	Rarely	Once A Week	Rarely
Resettlement Colonies	2100000000	Girls	1997	14 Years	Higher Secondary (9th to 10th Standard)		Pucca	Yes	Yes		2	Electricity		LPG		1					0	0	1	1	1	1	0	1	0	1	1	1	1	1	1	1	0	0	0	0	Rarely	More Than Once A Day	More Than Once A Day	Rarely	Rarely	Rarely	Rarely	Rarely	Rarely
Resettlement Colonies	2000000000	Boys	1999	12 Years	Secondary (6th to 8th Standard)		Pucca	No	No		2	Electricity		LPG		1					0	0	0	0	1	0	1	1	0	0	0	1	0	1	0	1	0	0	0	0	More Than Once A Day	Rarely	More Than Once A Day	Rarely	Rarely	Rarely	Rarely	Rarely	Rarely
Resettlement Colonies	2000000000	Girls	1998	13 Years	Secondary (6th to 8th Standard)		Pucca	Yes	Yes		2	Electricity		LPG		1					0	1	1	1	1	0	0	1	1	1	1	1	1	1	1	0	0	1	0	0	Rarely	Rarely	More Than Once A Day	Rarely	Rarely	Rarely	Rarely	Rarely	Rarely
Resettlement Colonies	2100000000	Boys	1997	14 Years	Higher Secondary (9th to 10th Standard)		Pucca	Yes	Yes		2	Electricity		LPG		1					0	1	0	1	1	0	0	1	0	0	1	1	1	1	1	1	0	0	0	0	Once A Day	More Than Once A Day	More Than Once A Day	Rarely	Rarely	Rarely	Rarely	Never	Rarely
Resettlement Colonies	2000000000	Girls	1999	12 Years	Secondary (6th to 8th Standard)		Pucca	Yes	Yes		2	Electricity		LPG		1					0	1	1	1	1	0	1	1	0	1	1	1	1	1	1	1	0	1	0	0	Rarely	Rarely	More Than Once A Day	Rarely	Rarely	Rarely	Rarely	Rarely	Rarely
Resettlement Colonies	2100000000	Boys	1999	12 Years	Secondary (6th to 8th Standard)		Pucca	Yes	Yes		2	Electricity		LPG		1					0	1	1	1	1	0	0	1	1	1	1	1	0	0	0	1	0	0	0	0	Once A Day	Never	More Than Once A Day	Rarely	Rarely	Rarely	Rarely	Rarely	Rarely
Resettlement Colonies	2000000000	Boys	1997	14 Years	Secondary (6th to 8th Standard)		Pucca	Yes	Yes		2	Electricity		LPG		1					1	0	1	1	1	1	1	1	0	1	1	1	1	1	1	1	0	0	0	0	Rarely	Rarely	More Than Once A Day	Rarely	Rarely	Rarely	Rarely	Rarely	Rarely
Resettlement Colonies	2000000000	Girls	1996	15 Years	Secondary (6th to 8th Standard)		Pucca	Yes	No	1		Electricity		LPG		0					0	0	1	0	1	0	0	1	1	1	1	1	0	1	1	1	0	0	0	0	Rarely	Rarely	More Than Once A Day	Rarely	Rarely	Rarely	Rarely	Rarely	Rarely
Resettlement Colonies	2000000000	Girls	1996	15 Years	Secondary (6th to 8th Standard)		Pucca	Yes	No		2	Electricity		LPG		1					0	0	1	1	0	0	0	1	1	1	1	1	1	1	1	1	0	0	0	0	Once A Week	Rarely	More Than Once A Day	Rarely	Rarely	Never	Once A Day	Once A Day	Once A Day
Resettlement Colonies	2000000000	Boys	1998	13 Years	Secondary (6th to 8th Standard)		Pucca	No	Yes	1		Electricity		LPG		1					0	0	1	1	1	0	1	1	0	1	1	1	1	1	1	1	0	0	0	0	Rarely	Never	More Than Once A Day	Rarely	Rarely	Rarely	Rarely	Rarely	Rarely
Resettlement Colonies	2100000000	Boys	1996	15 Years	Senior Secondary (11th to 12th Standard)		Pucca	Yes	No	1		Electricity		LPG		1					0	1	1	0	1	0	0	1	0	1	1	1	0	1	0	1	0	0	0	0	Rarely	Rarely	More Than Once A Day	Rarely	Rarely	Rarely	Rarely	Rarely	Rarely
Resettlement Colonies	2100000000	Boys	1997	14 Years	Higher Secondary (9th to 10th Standard)		Pucca	Yes	Yes		2	Electricity		LPG		1					0	0	1	1	1	0	0	1	1	1	1	1	1	1	0	1	0	0	0	0	Rarely	Rarely	Once A Day	Rarely	Rarely	Rarely	Once A Week	Never	Rarely
Resettlement Colonies	2100000000	Boys	1998	12 Years	Secondary (6th to 8th Standard)		Pucca	Yes	No		2	Electricity		LPG		1					0	0	1	1	1	0	1	1	0	0	1	1	1	1	1	1	0	0	0	0	Rarely	Never	More Than Once A Day	Rarely	Rarely	Rarely	Rarely	Rarely	Never
Resettlement Colonies	2000000000	Boys	1996	15 Years	Secondary (6th to 8th Standard)		Pucca	Yes	Yes		2	Electricity		LPG		1					0	0	1	0	1	0	0	1	0	1	1	1	1	1	1	0	0	0	0	0	Rarely	Once A Week	More Than Once A Day	Once A Day	Rarely	Rarely	Rarely	Never	Rarely
Resettlement Colonies	2100000000	Girls	1998	13 Years	Secondary (6th to 8th Standard)		Pucca	Yes	Yes		2	Electricity		LPG		0					0	0	0	0	1	0	0	1	1	1	0	1	0	0	0	1	0	0	0	0	Once A Day	More Than Once A Day	More Than Once A Day	Rarely	Rarely	Rarely	Rarely	Rarely	Rarely
Resettlement Colonies	2000000000	Girls	1996	15 Years	Higher Secondary (9th to 10th Standard)		Pucca	Yes	Yes	1		Electricity		LPG		1					0	0	1	1	1	0	1	1	1	1	1	1	1	1	1	1	0	0	0	0	Once A Week	Never	More Than Once A Day	Never	Rarely	Rarely	Never	Rarely	Never
Resettlement Colonies	2100000000	Girls	1999	12 Years	Secondary (6th to 8th Standard)		Pucca	Yes	Yes	1		Electricity		LPG		1					1	1	1	1	1	0	0	1	1	1	1	1	1	1	1	1	0	1	0	0	More Than Once A Day	Once A Day	More Than Once A Day	Once A Week	Once A Day	Once A Week	Rarely	Rarely	Once A Day
Resettlement Colonies	2100000000	Girls	1996	15 Years	Secondary (6th to 8th Standard)		Pucca	Yes	No		2	Electricity		LPG		1					0	1	1	1	1	0	0	1	1	1	1	1	1	1	1	1	0	0	0	0	Once A Day	Once A Day	More Than Once A Day	Rarely	Rarely	Rarely	Once A Week	Rarely	Rarely
Resettlement Colonies	2100000000	Girls	1998	13 Years	Secondary (6th to 8th Standard)		Pucca	Yes	Yes		2	Electricity		LPG		1					1	1	1	1	1	0	1	1	0	1	1	1	1	1	1	1	0	1	0	0	More Than Once A Day	More Than Once A Day	More Than Once A Day	Rarely	Once A Day	Rarely	Rarely	Rarely	Rarely
Resettlement Colonies	2000000000	Boys	1998	13 Years	Primary (Up to 5th Standard)		Pucca	Yes	Yes	1		Electricity		LPG		1					0	1	1	0	1	0	1	1	1	1	1	1	1	1	1	1	0	0	0	0	Once A Day	Never	Once A Day	Rarely	Rarely	Never	Rarely	Rarely	Rarely
Resettlement Colonies	2100000000	Boys	1999	12 Years	Primary (Up to 5th Standard)		Pucca	Yes	No		2	Electricity		LPG		1					0	0	1	1	1	0	1	1	0	1	1	1	1	1	0	1	0	1	0	0	More Than Once A Day	More Than Once A Day	More Than Once A Day	Never	Once A Week	Never	Once A Day	Never	Never
Resettlement Colonies	2000000000	Girls	1996	15 Years	Higher Secondary (9th to 10th Standard)		Pucca	Yes	Yes	1		Electricity		LPG		1					0	0	1	0	1	1	1	1	0	1	1	1	1	1	1	1	0	0	0	0	Once A Day	Once A Day	Once A Day	Rarely	Rarely	Rarely	Once A Day	Rarely	Rarely
Resettlement Colonies	2100000000	Boys	1999	12 Years	Secondary (6th to 8th Standard)		Pucca	Yes	Yes		2	Electricity		LPG		1					1	0	1	1	1	0	1	1	1	1	1	1	1	1	1	1	0	0	0	0	More Than Once A Day	Rarely	Once A Week	Once A Day	Rarely	Rarely	Rarely	Never	Rarely
Resettlement Colonies	2000000000	Girls	1996	15 Years	Higher Secondary (9th to 10th Standard)		Pucca	Yes	Yes		2	Electricity		LPG		1					0	1	1	1	1	1	0	1	0	1	1	1	1	1	1	1	1	1	0	0	Rarely	Once A Day	Rarely	Rarely	Rarely	Rarely	Rarely	Rarely	Rarely
Resettlement Colonies	2000000000	Girls	1998	13 Years	Secondary (6th to 8th Standard)		Pucca	Yes	Yes	2		Electricity		LPG		1					0	1	1	1	1	0	0	1	0	1	1	1	1	1	1	1	0	0	0	0	Once A Week	Rarely	More Than Once A Day	Rarely	Rarely	Rarely	Rarely	Rarely	Rarely
Resettlement Colonies	2000000000	Girls	1998	12 Years	Secondary (6th to 8th Standard)		Pucca	Yes	Yes		2	Electricity		LPG		1					0	0	1	0	1	0	1	1	0	1	1	1	1	1	1	1	0	0	0	0	Rarely	Rarely	More Than Once A Day	Rarely	Rarely	Rarely	Once A Week	Once A Week	Rarely
Resettlement Colonies	2100000000	Girls	1999	12 Years	Secondary (6th to 8th Standard)		Pucca	Yes	Yes		2	Electricity		LPG		1					0	1	1	1	1	1	1	1	1	1	1	1	1	1	1	1	0	0	0	0	Once A Week	Rarely	Once A Day	Rarely	Rarely	Once A Week	Rarely	Never	Rarely
Resettlement Colonies	2000000000	Girls	1999	12 Years	Secondary (6th to 8th Standard)		Pucca	Yes	Yes	1		Electricity		LPG		1					1	1	1	1	1	0	1	1	0	1	1	1	1	1	1	1	0	1	0	0	Once A Day	Once A Day	More Than Once A Day	Rarely	Rarely	Rarely	Rarely	Rarely	Rarely
Resettlement Colonies	2100000000	Boys	1996	15 Years	Secondary (6th to 8th Standard)		Pucca	Yes	Yes		2	Electricity		LPG		1					0	1	1	1	1	0	1	1	0	0	1	1	1	1	1	1	0	0	0	0	Rarely	More Than Once A Day	More Than Once A Day	Rarely	Rarely	Rarely	Never	Rarely	Once A Day
Resettlement Colonies	2000000000	Boys	1997	14 Years	Discontinued Studies	6	Pucca	No	No		1	Electricity		LPG		0					0	0	1	0	1	0	0	1	0	0	1	1	0	1	0	1	0	0	0	0	Rarely	Rarely	More Than Once A Day	Rarely	Rarely	Rarely	Rarely	Rarely	Rarely
Resettlement Colonies	2100000000	Girls	1998	13 Years	Illiterate		Pucca	Yes	No	2		Electricity		LPG		1					0	0	1	1	1	0	0	1	1	0	1	1	1	1	0	1	0	0	0	0	Once A Day	Once A Day	Once A Day	Rarely	Rarely	Rarely	Never	Rarely	Once A Day
Resettlement Colonies	2000000000	Girls	1998	12 Years	Secondary (6th to 8th Standard)		Pucca	Yes	Yes		1	Electricity		LPG		1					0	0	0	0	1	0	0	1	0	1	1	1	0	0	0	1	0	0	0	0	Once A Week	Rarely	More Than Once A Day	Rarely	Rarely	Rarely	Once A Week	Never	Never
Resettlement Colonies	2100000000	Girls	1999	12 Years	Primary (Up to 5th Standard)		Pucca	Yes	Yes		2	Electricity		Kerosene		1					0	0	1	1	1	0	1	1	0	1	1	1	0	1	1	1	0	0	0	0	Rarely	Once A Day	More Than Once A Day	Rarely	Rarely	Rarely	Rarely	Rarely	Once A Week
Resettlement Colonies	2100000000	Girls	1997	14 Years	Higher Secondary (9th to 10th Standard)		Semi Pucca	No	No		2	Electricity		Kerosene		1					0	0	1	0	0	0	0	1	0	0	0	1	0	1	0	1	0	0	0	0	Rarely	Rarely	Once A Day	Never	Rarely	Never	Never	Never	Rarely
Resettlement Colonies	2100000000	Girls	1998	13 Years	Secondary (6th to 8th Standard)		Pucca	Yes	No		2	Electricity		LPG		1					0	0	1	1	1	0	0	1	0	0	1	1	1	1	1	1	0	0	0	0	Once A Day	Rarely	Once A Day	Rarely	Never	Rarely	Rarely	Rarely	Once A Day
Resettlement Colonies	2000000000	Boys	1999	12 Years	Primary (Up to 5th Standard)		Pucca	No	Yes		2	Electricity		LPG		1					0	1	1	1	1	0	0	1	0	1	1	1	1	1	1	1	0	1	0	0	Rarely	Once A Day	More Than Once A Day	Rarely	Never	Rarely	Rarely	Rarely	Rarely
Resettlement Colonies	2000000000	Boys	1998	13 Years	Secondary (6th to 8th Standard)		Pucca	No	No		2	Electricity		LPG		1					0	0	1	0	1	0	0	1	1	0	1	1	1	1	1	1	0	0	0	0	Rarely	Rarely	More Than Once A Day	Rarely	Once A Week	Rarely	Rarely	Rarely	Once A Week
Resettlement Colonies	2100000000	Girls	1996	15 Years	Higher Secondary (9th to 10th Standard)		Pucca	Yes	No		1	Electricity		Kerosene		1					0	0	1	0	0	0	0	1	0	0	0	1	0	1	0	1	0	0	0	0	Rarely	Once A Day	More Than Once A Day	Rarely	Never	Never	Rarely	Never	Never
Resettlement Colonies	2000000000	Girls	1998	13 Years	Secondary (6th to 8th Standard)		Pucca	Yes	Yes	1		Electricity		LPG		1					0	0	1	1	1	0	0	1	0	0	1	0	1	1	1	1	0	0	0	0	Rarely	Never	More Than Once A Day	Never	Rarely	Rarely	Once A Week	Never	Never
Resettlement Colonies	2000000000	Boys	1999	12 Years	Secondary (6th to 8th Standard)		Semi Pucca	No	No		2	Electricity		LPG		1					0	0	1	0	1	0	0	1	1	0	1	1	0	1	0	1	0	0	0	0	Once A Week	Rarely	More Than Once A Day	Once A Week	Once A Week	Once A Week	Once A Week	Once A Week	Rarely
Resettlement Colonies	2000000000	Boys	1999	12 Years	Secondary (6th to 8th Standard)		Pucca	No	Yes		2	Electricity		LPG		1					1	1	0	0	0	1	0	0	1	0	0	0	0	0	1	0	1	0	1	1	More Than Once A Day	Once A Day	More Than Once A Day	Rarely	Rarely	Rarely	Rarely	Rarely	Never
Resettlement Colonies	2100000000	Boys	1996	15 Years	Secondary (6th to 8th Standard)		Pucca	Yes	No		2	Electricity		LPG		1					0	0	1	1	1	0	1	1	1	0	1	1	1	1	1	1	0	0	0	0	Rarely	Rarely	More Than Once A Day	Rarely	Rarely	Rarely	Rarely	Rarely	Rarely
Resettlement Colonies	2000000000	Boys	1998	14 Years	Higher Secondary (9th to 10th Standard)		Pucca	Yes	Yes		2	Electricity		LPG		1					0	0	1	0	1	0	1	1	0	1	1	1	1	1	1	1	0	0	0	0	Rarely	Rarely	Once A Day	Rarely	Rarely	Rarely	Once A Day	Rarely	Rarely
Resettlement Colonies	2100000000	Girls	1999	12 Years	Secondary (6th to 8th Standard)		Pucca	Yes	Yes	1		Electricity		LPG		1					0	1	1	1	1	0	1	1	0	1	1	1	1	1	1	1	1	1	0	0	Once A Day	Once A Day	More Than Once A Day	More Than Once A Day	Once A Day	Rarely	Rarely	Once A Day	Rarely
Resettlement Colonies	2000000000	Girls	1998	14 Years	Secondary (6th to 8th Standard)		Semi Pucca	Yes	No	2		Electricity		LPG		1					0	1	1	0	1	0	0	1	0	0	1	0	0	1	0	1	0	0	0	0	Rarely	Never	More Than Once A Day	Rarely	Rarely	Rarely	Never	Never	Never
Resettlement Colonies	2000000000	Boys	1998	12 Years	Secondary (6th to 8th Standard)		Pucca	Yes	Yes		2	Electricity		LPG		1					0	0	1	1	1	0	0	1	0	1	1	1	1	1	1	1	0	0	0	0	Once A Week	Once A Day	More Than Once A Day	Rarely	Rarely	Rarely	Never	Once A Week	Never
Resettlement Colonies	2100000000	Girls	1999	12 Years	Secondary (6th to 8th Standard)		Pucca	Yes	Yes	0		Electricity		LPG		1					0	1	1	1	1	0	0	1	0	1	1	1	1	1	1	1	0	0	0	0	Once A Day	More Than Once A Day	More Than Once A Day	Never	Never	Never	Never	Never	Never
Resettlement Colonies	2100000000	Boys	1996	15 Years	Higher Secondary (9th to 10th Standard)		Pucca	Yes	Yes		2	Electricity		LPG		1					0	1	1	1	1	0	1	1	1	1	1	1	1	1	1	1	0	1	0	0	Once A Week	Once A Day	More Than Once A Day	Once A Day	Once A Day	Once A Week	Once A Day	Once A Day	Once A Day
Resettlement Colonies	2000000000	Boys	1998	13 Years	Secondary (6th to 8th Standard)		Pucca	Yes	Yes	2		Electricity		Kerosene		0					0	1	1	0	1	0	0	1	1	1	1	1	0	1	0	1	0	0	0	0	Rarely	Rarely	More Than Once A Day	Rarely	Rarely	Rarely	Never	Rarely	Rarely
Resettlement Colonies	2000000000	Boys	1998	12 Years	Primary (Up to 5th Standard)		Pucca	Yes	Yes		2	Electricity		LPG		1					0	1	1	1	1	0	1	1	0	1	1	1	1	1	1	1	0	0	0	0	Once A Day	Rarely	More Than Once A Day	Never	Rarely	Rarely	Never	Never	Never
Resettlement Colonies	2100000000	Boys	1996	15 Years	Higher Secondary (9th to 10th Standard)		Pucca	Yes	No		2	Electricity		LPG		1					0	0	1	1	1	0	0	1	0	1	1	1	1	1	0	1	0	1	0	0	Rarely	Once A Week	More Than Once A Day	Rarely	Never	Never	Never	Never	Never
Resettlement Colonies	2000000000	Boys	1997	14 Years	Secondary (6th to 8th Standard)		Pucca	Yes	Yes	1		Electricity		LPG		1					0	1	1	0	1	0	0	1	0	0	1	1	1	1	1	1	0	0	0	0	Once A Week	Once A Week	More Than Once A Day	Rarely	Rarely	Rarely	Rarely	Rarely	Never
Resettlement Colonies	2100000000	Boys	1999	12 Years	Secondary (6th to 8th Standard)		Pucca	Yes	Yes		2	Electricity		LPG		1					0	0	0	1	1	0	1	1	1	1	1	1	1	1	1	1	0	0	0	0	Once A Day	Rarely	Once A Day	Rarely	Rarely	Rarely	Rarely	Rarely	Rarely
Resettlement Colonies	2000000000	Girls	1998	13 Years	Secondary (6th to 8th Standard)		Pucca	Yes	Yes		2	Electricity		LPG		1					0	0	1	0	1	0	0	1	0	1	1	1	1	1	1	1	0	0	0	0	Rarely	Once A Day	Once A Week	Never	Never	Rarely	Rarely	Rarely	Rarely
Resettlement Colonies	2100000000	Girls	1999	12 Years	Secondary (6th to 8th Standard)		Pucca	Yes	Yes	2		Electricity		LPG		1					0	1	1	1	1	0	1	1	1	1	1	1	1	1	1	1	0	0	0	0	More Than Once A Day	Once A Week	More Than Once A Day	Rarely	Rarely	Rarely	Rarely	Rarely	Rarely
Resettlement Colonies	2000000000	Girls	1999	12 Years	Secondary (6th to 8th Standard)		Pucca	Yes	Yes	1		Electricity		LPG		1					0	1	1	1	1	0	1	1	0	1	1	1	0	1	0	1	0	0	0	0	Once A Week	Rarely	More Than Once A Day	Rarely	Rarely	Rarely	Never	Rarely	Never
Resettlement Colonies	2000000000	Boys	1999	12 Years	Primary (Up to 5th Standard)		Pucca	Yes	Yes	2		Electricity		LPG		1					0	0	1	1	1	0	1	1	1	1	1	1	1	1	1	1	0	0	0	0	More Than Once A Day	More Than Once A Day	More Than Once A Day	Rarely	Rarely	Rarely	Rarely	Rarely	Rarely
Resettlement Colonies	2100000000	Boys	1999	12 Years	Secondary (6th to 8th Standard)		Pucca	Yes	Yes	1		Electricity		LPG		1					0	0	1	1	1	0	1	1	0	0	1	1	1	1	1	1	0	0	0	0	Rarely	More Than Once A Day	More Than Once A Day	Once A Day	Once A Day	Once A Day	Rarely	Rarely	Rarely
Resettlement Colonies	2100000000	Boys	1999	12 Years	Secondary (6th to 8th Standard)		Pucca	Yes	Yes	1		Electricity		LPG		1					1	0	1	1	1	0	0	1	0	1	1	1	1	1	1	1	0	0	0	0	Once A Day	Once A Day	More Than Once A Day	Rarely	Rarely	Rarely	Rarely	Rarely	Rarely
Resettlement Colonies	2000000000	Girls	1996	15 Years	Senior Secondary (11th to 12th Standard)		Pucca	Yes	No		2	Electricity		LPG		1					0	1	1	1	1	0	1	1	0	1	1	1	1	1	0	1	0	0	0	0	Rarely	Once A Day	More Than Once A Day	Rarely	Rarely	Rarely	Rarely	Rarely	Rarely
Resettlement Colonies	2000000000	Boys	1998	13 Years	Higher Secondary (9th to 10th Standard)		Pucca	Yes	Yes		2	Electricity		LPG		1					0	0	1	1	0	1	1	1	0	1	1	1	1	1	1	1	0	0	0	0	Rarely	Rarely	Once A Day	Rarely	Rarely	Rarely	Never	Rarely	Never
Resettlement Colonies	2000000000	Girls	1999	12 Years	Secondary (6th to 8th Standard)		Pucca	Yes	Yes	1		Electricity		LPG		1					0	1	1	1	1	1	1	1	0	1	1	1	1	1	0	1	0	0	0	0	Once A Day	Rarely	Once A Day	Rarely	Once A Day	Rarely	Once A Day	Rarely	Rarely
Resettlement Colonies	2100000000	Girls	1999	12 Years	Secondary (6th to 8th Standard)		Pucca	Yes	No		2	Electricity		LPG		1					0	1	1	0	0	0	1	1	0	1	1	1	1	1	1	1	0	0	0	0	Once A Day	More Than Once A Day	More Than Once A Day	Once A Day	Once A Day	Once A Day	Once A Day	Once A Day	Never
Resettlement Colonies	2100000000	Girls	1997	14 Years	Primary (Up to 5th Standard)		Pucca	No	No		2	Electricity		LPG		1					0	0	1	0	1	0	1	1	0	0	1	1	1	1	1	1	0	0	0	0	Rarely	More Than Once A Day	More Than Once A Day	Rarely	Rarely	Rarely	Rarely	Rarely	Rarely
Resettlement Colonies	2000000000	Boys	1997	14 Years	Higher Secondary (9th to 10th Standard)		Pucca	Yes	Yes		2	Electricity		LPG		1					0	0	1	1	1	0	0	1	0	1	0	1	0	1	1	1	0	0	0	0	Rarely	Rarely	More Than Once A Day	Rarely	Rarely	Rarely	Rarely	Rarely	Rarely
Resettlement Colonies	2000000000	Girls	1998	13 Years	Higher Secondary (9th to 10th Standard)		Pucca	Yes	Yes		2	Electricity		LPG		1					0	0	1	0	1	0	0	1	0	1	1	1	0	1	1	1	0	0	0	0	Rarely	Rarely	More Than Once A Day	Rarely	Once A Week	Rarely	Once A Week	Rarely	Rarely
Resettlement Colonies	2100000000	Girls	1998	13 Years	Secondary (6th to 8th Standard)		Semi Pucca	Yes	No		2	Electricity		LPG		1					0	0	1	1	1	0	0	1	0	0	1	1	1	1	0	1	0	0	0	0	More Than Once A Day	Never	More Than Once A Day	Rarely	Once A Week	Rarely	Once A Week	Never	Rarely
Resettlement Colonies	2000000000	Girls	1999	12 Years	Secondary (6th to 8th Standard)		Pucca	Yes	Yes		2	Electricity		LPG		1					0	1	1	1	1	0	0	1	0	1	1	1	1	1	1	1	0	0	0	0	Rarely	Once A Week	More Than Once A Day	Rarely	Rarely	Rarely	Rarely	Rarely	Rarely
Resettlement Colonies	2100000000	Boys	1999	12 Years	Secondary (6th to 8th Standard)		Pucca	Yes	Yes		2	Electricity		LPG		1					0	1	1	1	1	0	1	1	0	0	1	1	1	1	1	1	0	1	0	0	Once A Week	Once A Day	More Than Once A Day	Once A Week	Never	Never	Once A Day	Never	Once A Day
Resettlement Colonies	2000000000	Boys	1997	14 Years	Secondary (6th to 8th Standard)		Pucca	Yes	No		2	Electricity		LPG		1					0	1	1	1	1	0	0	1	0	0	1	1	1	1	1	1	0	0	0	0	Rarely	Rarely	Once A Day	Once A Day	Once A Day	Never	Rarely	Rarely	Rarely
Resettlement Colonies	2000000000	Boys	1997	14 Years	Higher Secondary (9th to 10th Standard)		Pucca	Yes	Yes	1		Electricity		LPG		1					0	0	1	1	1	0	1	1	0	1	1	1	1	1	1	1	0	0	0	0	More Than Once A Day	More Than Once A Day	More Than Once A Day	Rarely	Once A Day	Rarely	Once A Day	Once A Day	Rarely
Resettlement Colonies	2000000000	Boys	1997	14 Years	Higher Secondary (9th to 10th Standard)		Pucca	Yes	Yes		2	Electricity		LPG		1					0	0	1	1	1	0	0	0	0	0	1	1	1	1	1	1	0	0	0	0	Once A Week	Once A Week	More Than Once A Day	Rarely	Rarely	Rarely	Once A Week	Once A Day	Rarely
Resettlement Colonies	2100000000	Boys	1997	14 Years	Higher Secondary (9th to 10th Standard)		Pucca	Yes	Yes		2	Electricity		LPG		1					0	1	1	1	1	0	0	1	0	1	1	1	1	1	1	1	0	0	0	0	Once A Day	Once A Day	Once A Day	Rarely	Rarely	Rarely	Rarely	Rarely	Rarely
Resettlement Colonies	2000000000	Boys	1996	15 Years	Higher Secondary (9th to 10th Standard)		Pucca	Yes	Yes		2	Electricity		LPG		1					0	1	1	1	1	0	0	1	0	0	1	1	1	1	0	1	0	0	0	0	Once A Week	Once A Day	More Than Once A Day	Rarely	Rarely	Rarely	Rarely	Rarely	Rarely
Resettlement Colonies	2000000000	Girls	1998	13 Years	Higher Secondary (9th to 10th Standard)		Pucca	Yes	Yes		2	Electricity		LPG		1					0	1	1	1	1	0	1	1	0	1	1	1	1	1	1	1	0	0	0	0	Rarely	Rarely	More Than Once A Day	Rarely	Never	Rarely	Never	Never	Rarely
Resettlement Colonies	2100000000	Girls	1999	12 Years	Primary (Up to 5th Standard)		Pucca	Yes	Yes		2	Electricity		LPG		1					0	1	1	1	1	0	0	1	1	1	1	1	1	1	1	1	0	0	0	0	Rarely	Rarely	Rarely	Rarely	Rarely	Rarely	Rarely	Rarely	Never
Resettlement Colonies	2100000000	Boys	1997	13 Years	Secondary (6th to 8th Standard)		Pucca	Yes	Yes		2	Electricity		LPG		1					1	1	1	1	1	1	1	1	1	1	1	1	1	1	1	1	0	0	0	0	Rarely	Once A Day	Once A Day	Rarely	Rarely	Rarely	Rarely	Rarely	Once A Day
Resettlement Colonies	2100000000	Girls	1999	12 Years	Secondary (6th to 8th Standard)		Pucca	Yes	No	1		Electricity		LPG		1					0	0	1	0	0	0	0	1	1	1	0	1	1	1	0	1	0	0	0	0	Rarely	More Than Once A Day	More Than Once A Day	Rarely	Rarely	Rarely	Rarely	Rarely	Rarely
Resettlement Colonies	2100000000	Girls	1999	12 Years	Secondary (6th to 8th Standard)		Pucca	Yes	Yes		2	Electricity		LPG		1					0	0	1	0	1	0	1	1	0	1	0	1	1	1	1	1	0	0	0	0	Once A Week	Rarely	More Than Once A Day	Rarely	Rarely	Rarely	Once A Week	Never	Never
Resettlement Colonies	2000000000	Boys	1996	15 Years	Secondary (6th to 8th Standard)		Pucca	Yes	Yes	1		Electricity		LPG		1					0	1	1	1	1	0	0	1	0	1	1	1	0	1	0	1	0	0	0	0	Once A Week	Once A Day	More Than Once A Day	Rarely	Rarely	Rarely	Rarely	Rarely	Rarely
Resettlement Colonies	2000000000	Boys	1999	12 Years	Secondary (6th to 8th Standard)		Pucca	Yes	No	1		Electricity		LPG		0					0	0	1	0	0	1	1	1	0	1	0	1	0	1	1	0	0	0	0	0	Once A Week	Never	More Than Once A Day	Rarely	Never	Never	Never	Never	Never
Resettlement Colonies	2100000000	Boys	1999	12 Years	Secondary (6th to 8th Standard)		Pucca	Yes	Yes		2	Electricity		LPG		1					1	0	1	1	1	0	1	1	0	0	1	1	1	0	0	1	0	1	0	0	More Than Once A Day	More Than Once A Day	More Than Once A Day	Rarely	Rarely	Rarely	Rarely	Rarely	Rarely
Resettlement Colonies	2000000000	Girls	1999	12 Years	Secondary (6th to 8th Standard)		Pucca	Yes	Yes		2	Electricity		LPG		1					0	0	1	1	1	0	0	1	0	0	1	1	1	1	1	1	0	0	0	0	Rarely	Once A Day	More Than Once A Day	Rarely	Rarely	Rarely	Never	Never	Rarely
Resettlement Colonies	2000000000	Boys	1999	12 Years	Secondary (6th to 8th Standard)		Pucca	Yes	No		2	Electricity		LPG		1					0	0	1	1	1	0	1	1	0	1	1	1	1	1	1	1	0	1	0	0	Rarely	Rarely	More Than Once A Day	Rarely	Rarely	Rarely	Rarely	Rarely	Rarely
Resettlement Colonies	2000000000	Girls	1999	12 Years	Primary (Up to 5th Standard)		Pucca	Yes	No		2	Electricity		LPG		1					0	1	1	1	1	0	1	1	1	1	1	1	1	1	1	1	0	0	0	0	Once A Day	Never	Once A Day	Rarely	Once A Week	Once A Week	Once A Day	Once A Week	Rarely
Resettlement Colonies	2000000000	Girls	1999	12 Years	Secondary (6th to 8th Standard)		Pucca	Yes	Yes		2	Electricity		LPG		1					0	1	1	1	1	0	1	1	0	0	1	1	1	1	1	1	0	1	0	0	Rarely	Never	More Than Once A Day	Once A Day	Once A Day	Once A Day	Once A Day	Once A Day	Once A Day
Resettlement Colonies	2100000000	Boys	1999	12 Years	Secondary (6th to 8th Standard)		Pucca	Yes	No		2	Electricity		LPG		1					0	0	1	0	1	0	1	1	0	1	1	1	1	1	0	1	0	0	0	0	Rarely	Once A Day	More Than Once A Day	Rarely	Rarely	Rarely	Rarely	Once A Week	Never
Resettlement Colonies	2000000000	Boys	1999	12 Years	Primary (Up to 5th Standard)		Pucca	No	No		2	Electricity		LPG		1					0	0	1	0	1	0	0	1	1	0	1	1	1	1	1	1	0	0	0	0	Once A Day	Once A Day	Once A Day	Rarely	Rarely	Rarely	Once A Week	Rarely	Rarely
Resettlement Colonies	2000000000	Girls	1999	12 Years	Secondary (6th to 8th Standard)		Pucca	Yes	Yes		2	Electricity		LPG		1					0	1	1	1	1	0	1	1	0	1	1	1	1	1	1	1	0	0	0	0	Rarely	Once A Day	More Than Once A Day	Rarely	Rarely	Rarely	Rarely	Rarely	Once A Day
Resettlement Colonies	2000000000	Girls	1997	14 Years	Secondary (6th to 8th Standard)		Pucca	Yes	Yes	1		Electricity		LPG		1					0	1	1	1	1	0	1	1	0	1	1	1	1	1	1	1	0	0	0	0	More Than Once A Day	Once A Day	More Than Once A Day	Rarely	Rarely	Rarely	Once A Week	Rarely	Rarely
Resettlement Colonies	2000000000	Girls	1998	13 Years	Secondary (6th to 8th Standard)		Pucca	Yes	Yes	2		Electricity		LPG		1					0	1	0	1	1	0	0	1	1	1	1	1	1	1	1	1	0	0	0	0	Once A Week	Once A Week	Rarely	More Than Once A Day	Rarely	Rarely	Rarely	Rarely	Once A Day
Resettlement Colonies	2100000000	Boys	1996	15 Years	Higher Secondary (9th to 10th Standard)		Pucca	Yes	No		2	Electricity		LPG		1					0	1	1	1	1	0	0	1	1	1	1	1	1	1	0	1	0	0	0	0	Rarely	Once A Day	More Than Once A Day	Rarely	Once A Week	Once A Week	Rarely	Rarely	Rarely
Resettlement Colonies	2000000000	Boys	1999	12 Years	Primary (Up to 5th Standard)		Pucca	No	No	1		Electricity		LPG		1					0	1	1	1	1	0	0	1	0	1	1	1	1	1	1	1	0	0	0	0	Once A Day	Never	More Than Once A Day	Never	Rarely	Rarely	Once A Day	Never	Never
Resettlement Colonies	2000000000	Girls	1999	12 Years	Secondary (6th to 8th Standard)		Pucca	Yes	Yes		2	Electricity		LPG		1					0	1	1	1	1	0	0	1	0	1	1	1	1	1	1	1	0	1	0	0	Rarely	Rarely	More Than Once A Day	Rarely	Rarely	Rarely	Rarely	Rarely	Rarely
Resettlement Colonies	2000000000	Girls	1998	13 Years	Secondary (6th to 8th Standard)		Pucca	Yes	Yes		2	Electricity		LPG		1					0	1	1	1	1	0	0	1	1	1	1	1	1	1	1	1	0	0	0	0	Rarely	Once A Day	More Than Once A Day	Rarely	Rarely	Rarely	Rarely	Rarely	Rarely
Resettlement Colonies	2000000000	Girls	1997	15 Years	Higher Secondary (9th to 10th Standard)		Pucca	Yes	Yes	1		Electricity		LPG		1					0	1	1	1	1	0	1	1	0	0	1	1	0	1	0	0	0	0	0	0	Rarely	Never	More Than Once A Day	Rarely	Rarely	Rarely	Never	Never	Rarely
Resettlement Colonies	2000000000	Boys	1996	15 Years	Higher Secondary (9th to 10th Standard)		Pucca	Yes	Yes		2	Electricity		LPG		1					0	0	1	0	1	0	0	1	1	0	1	1	1	0	1	1	0	0	0	0	Once A Week	Rarely	More Than Once A Day	Rarely	Rarely	Rarely	Once A Week	Rarely	Rarely
Resettlement Colonies	2000000000	Boys	1999	12 Years	Primary (Up to 5th Standard)		Pucca	Yes	Yes		2	Electricity		LPG		1					0	0	1	1	1	0	0	1	0	1	1	1	1	0	0	1	0	1	0	0	Once A Day	Once A Day	More Than Once A Day	Rarely	Rarely	Rarely	Once A Day	Once A Day	Rarely
Resettlement Colonies	2000000000	Boys	1999	12 Years	Secondary (6th to 8th Standard)		Pucca	Yes	Yes		2	Electricity		LPG		1					0	0	1	1	1	0	1	1	0	1	1	1	1	1	1	1	0	1	0	0	Once A Day	Once A Day	More Than Once A Day	Rarely	Once A Day	Rarely	Once A Day	Rarely	Rarely
Resettlement Colonies	2000000000	Girls	1998	13 Years	Higher Secondary (9th to 10th Standard)		Pucca	Yes	Yes		2	Electricity		LPG		1					0	0	1	1	1	0	1	1	0	0	1	1	0	1	0	1	0	1	0	0	Rarely	Rarely	More Than Once A Day	Rarely	Rarely	Rarely	Rarely	Rarely	Never
Resettlement Colonies	2000000000	Girls	1999	12 Years	Secondary (6th to 8th Standard)		Pucca	Yes	No		2	Electricity		LPG		1					0	0	1	1	1	0	0	1	0	1	1	1	1	1	1	1	0	0	0	0	Rarely	Rarely	More Than Once A Day	Rarely	Once A Day	Rarely	Once A Day	Rarely	Rarely
Resettlement Colonies	2000000000	Girls	1999	12 Years	Higher Secondary (9th to 10th Standard)		Pucca	Yes	Yes		2	Electricity		LPG		1					0	1	1	1	1	0	0	1	0	1	1	1	1	1	1	1	0	0	0	0	Once A Week	Once A Week	More Than Once A Day	Rarely	Rarely	Rarely	Rarely	Rarely	Rarely
Resettlement Colonies	2000000000	Boys	1998	12 Years	Secondary (6th to 8th Standard)		Pucca	Yes	Yes		2	Electricity		LPG		1					0	0	1	1	1	0	0	1	0	1	1	1	0	1	0	1	0	0	0	0	Rarely	Rarely	Rarely	Rarely	Never	Rarely	Never	Never	Never
Resettlement Colonies	2000000000	Boys	1999	12 Years	Secondary (6th to 8th Standard)		Pucca	Yes	Yes		2	Electricity		LPG		1					0	0	1	1	1	0	1	1	0	1	1	1	1	1	1	1	0	0	0	0	More Than Once A Day	Once A Day	More Than Once A Day	Rarely	Rarely	Rarely	Rarely	Rarely	Rarely
Resettlement Colonies	2000000000	Boys	1999	12 Years	Secondary (6th to 8th Standard)		Pucca	Yes	No		2	Electricity		LPG		1					0	1	1	1	1	0	0	1	1	1	1	1	0	1	0	1	0	0	0	0	Rarely	Rarely	Once A Day	Rarely	Rarely	Once A Week	Rarely	Never	Rarely
Resettlement Colonies	2000000000	Girls	1998	13 Years	Higher Secondary (9th to 10th Standard)		Pucca	Yes	Yes		2	Electricity		LPG		1					0	1	1	1	1	0	0	1	0	1	1	1	1	1	1	1	0	0	0	0	Once A Week	Once A Week	More Than Once A Day	Rarely	Rarely	Rarely	Once A Week	Rarely	Never
Resettlement Colonies	2100000000	Girls	1999	12 Years	Secondary (6th to 8th Standard)		Pucca	Yes	Yes		2	Electricity		LPG		1					0	0	1	1	0	0	0	1	0	1	1	1	1	1	1	1	0	0	0	0	Rarely	More Than Once A Day	More Than Once A Day	Rarely	Rarely	Rarely	Rarely	Rarely	Never
Resettlement Colonies	2000000000	Girls	1996	15 Years	Discontinued Studies	10	Pucca	No	No		2	Electricity		LPG		1					0	0	1	0	1	0	0	1	0	1	1	1	0	1	0	1	0	0	0	0	Never	Never	More Than Once A Day	Rarely	Rarely	Rarely	Rarely	Rarely	Rarely
Resettlement Colonies	2000000000	Girls	1999	12 Years	Primary (Up to 5th Standard)		Pucca	No	No		2	Electricity		LPG		1					0	0	0	1	1	0	1	1	0	1	1	1	1	1	1	1	0	0	0	0	Rarely	Rarely	More Than Once A Day	Never	Rarely	Rarely	Once A Week	Never	Never
Resettlement Colonies	2100000000	Boys	1999	12 Years	Primary (Up to 5th Standard)		Pucca	Yes	Yes		2	Electricity		LPG		1					0	0	1	1	1	0	1	1	1	0	1	1	0	1	1	1	0	0	0	0	Never	Rarely	More Than Once A Day	Rarely	Rarely	Rarely	Once A Day	Rarely	Rarely
Resettlement Colonies	2100000000	Girls	1997	14 Years	Higher Secondary (9th to 10th Standard)		Pucca	Yes	No		2	Electricity		LPG		1					1	0	1	1	1	0	1	1	0	1	1	1	1	1	0	1	0	0	0	0	Once A Week	Rarely	More Than Once A Day	Once A Day	Rarely	Rarely	Rarely	Rarely	Rarely
Resettlement Colonies	2000000000	Girls	1997	14 Years	Senior Secondary (11th to 12th Standard)		Pucca	Yes	No	1		Electricity		LPG		1					0	0	0	1	0	0	0	1	1	0	1	1	1	1	0	1	0	0	0	0	Once A Week	Once A Week	More Than Once A Day	Never	Once A Week	Rarely	Once A Week	Rarely	Never
Resettlement Colonies	2100000000	Girls	1998	13 Years	Higher Secondary (9th to 10th Standard)		Pucca	Yes	No		2	Electricity		LPG		1					0	0	1	1	1	0	1	1	1	1	1	1	1	1	1	1	0	0	0	0	Rarely	Once A Day	More Than Once A Day	Rarely	Rarely	Rarely	Rarely	Rarely	Rarely
Resettlement Colonies	2100000000	Boys	1999	12 Years	Primary (Up to 5th Standard)		Pucca	Yes	Yes	1		Electricity		LPG		1					0	0	1	1	1	0	1	1	1	1	1	1	1	1	1	1	0	0	0	0	Rarely	Rarely	Rarely	Rarely	Rarely	Rarely	Rarely	Rarely	Rarely
Resettlement Colonies	2100000000	Boys	1999	12 Years	Secondary (6th to 8th Standard)		Semi Pucca	Yes	Yes	1		Electricity		LPG		1					0	1	1	1	0	0	0	1	0	0	1	1	1	1	0	1	0	1	0	0	Once A Day	Once A Day	Rarely	Rarely	Rarely	More Than Once A Day	Rarely	Rarely	Rarely
Resettlement Colonies	2000000000	Girls	1996	15 Years	Higher Secondary (9th to 10th Standard)		Pucca	Yes	No		2	Electricity		LPG			1				0	0	1	1	1	0	1	1	0	0	0	0	0	1	0	1	0	0	0	0	Rarely	Rarely	More Than Once A Day	Rarely	Rarely	Rarely	Rarely	Rarely	Rarely
Resettlement Colonies	2000000000	Girls	1999	13 Years	Secondary (6th to 8th Standard)		Pucca	Yes	Yes		2	Electricity		LPG		1					0	0	1	1	1	0	1	1	1	1	1	1	1	1	1	1	0	0	0	0	Rarely	Rarely	More Than Once A Day	Rarely	Rarely	Rarely	Rarely	Never	Never
Resettlement Colonies	2100000000	Boys	1998	13 Years	Discontinued Studies	1	Pucca	Yes	Yes	1		Electricity		LPG		1					0	0	1	1	1	0	1	1	0	1	1	1	1	1	1	1	0	0	0	0	Once A Day	Rarely	More Than Once A Day	Once A Day	Rarely	Rarely	Once A Week	Rarely	Rarely
Resettlement Colonies	2000000000	Boys	1998	13 Years	Higher Secondary (9th to 10th Standard)		Pucca	Yes	Yes		2	Electricity		LPG		1					1	1	1	1	1	1	1	1	0	1	1	1	1	1	1	1	0	0	0	0	Once A Day	Once A Day	More Than Once A Day	Once A Week	Once A Week	Once A Week	Rarely	Rarely	Never
Resettlement Colonies	2000000000	Boys	1998	13 Years	Secondary (6th to 8th Standard)		Pucca	Yes	No		2	Electricity		LPG		1					0	0	1	1	1	0	1	1	0	1	1	1	1	1	1	1	0	0	0	0	Rarely	Rarely	More Than Once A Day	Rarely	Rarely	Rarely	Rarely	Rarely	Rarely
Resettlement Colonies	2000000000	Boys	1998	13 Years	Secondary (6th to 8th Standard)		Pucca	Yes	Yes		2	Electricity		LPG		1					0	0	1	0	1	0	1	1	0	0	1	0	1	1	0	1	0	0	0	0	Rarely	Rarely	Once A Day	Rarely	Rarely	Rarely	Rarely	Rarely	Rarely
Resettlement Colonies	2000000000	Boys	1998	12 Years	Secondary (6th to 8th Standard)		Pucca	Yes	Yes		2	Electricity		LPG		1					0	1	1	1	1	0	0	1	0	0	0	0	0	0	0	0	0	0	0	0	Rarely	Rarely	Once A Day	Rarely	Rarely	Rarely	Rarely	Rarely	Rarely
Resettlement Colonies	2000000000	Boys	1998	13 Years	Primary (Up to 5th Standard)		Pucca	No	Yes		2	Electricity		LPG		1					0	0	1	0	1	0	0	1	0	0	0		1	0	1	1	0	0	0	0	Rarely	Rarely	Once A Week	Rarely	Rarely	Rarely	Never	Never	Rarely
Resettlement Colonies	2000000000	Girls	1998	13 Years	Higher Secondary (9th to 10th Standard)		Pucca	Yes	Yes		2	Electricity		LPG		1					0	1	1	1	1	0	1	1	0	1	1	1	1	1	1	1	0	0	0	0	Once A Week	Rarely	More Than Once A Day	Rarely	Rarely	Rarely	Once A Week	Never	Rarely
Resettlement Colonies	2000000000	Boys	1999	12 Years	Secondary (6th to 8th Standard)		Pucca	Yes	Yes		2	Electricity		LPG		1					0	0	1	1	1	0	1	1	1	0	1	1	1	1	1	1	0	0	0	0	Rarely	Once A Day	More Than Once A Day	Rarely	Rarely	Rarely	Once A Day	Rarely	Rarely
Resettlement Colonies	2100000000	Girls	1996	15 Years	Higher Secondary (9th to 10th Standard)		Pucca	Yes	Yes		2	Electricity		LPG		1					0	0	0	1	1	0	0	1	1	1	1	1	1	1	1	1	0	0	0	0	Once A Week	Once A Week	Once A Week	Rarely	Rarely	Rarely	Rarely	Rarely	Rarely
Resettlement Colonies	2000000000	Girls	1998	13 Years	Higher Secondary (9th to 10th Standard)		Pucca	Yes	Yes		2	Electricity		LPG		1					0	0	1	1	0	1	0	1	0	1	1	1	1	1	1	1	0	1	0	0	Rarely	Rarely	More Than Once A Day	Rarely	Rarely	Rarely	Rarely	Rarely	Rarely
Resettlement Colonies	2100000000	Girls	1997	14 Years	Higher Secondary (9th to 10th Standard)		Pucca	Yes	Yes	1		Electricity		LPG		1					0	0	1	1	1	0	1	1	1	1	1	1	1	1	1	1	0	0	0	0	Once A Day	More Than Once A Day	More Than Once A Day	Never	Never	Never	Rarely	Rarely	Rarely
Resettlement Colonies	2000000000	Girls	1998	13 Years	Secondary (6th to 8th Standard)		Pucca	Yes	Yes	1		Electricity		LPG		1					0	1	1	1	1	0	1	1	0	1	1	1	1	1	1	1	0	0	0	0	Rarely	Once A Week	More Than Once A Day	Rarely	Rarely	Rarely	Once A Week	Rarely	Never
Resettlement Colonies	2100000000	Boys	1999	12 Years	Secondary (6th to 8th Standard)		Pucca	Yes	Yes		2	Electricity		LPG		0					0	0	1	1	1	0	1	1	0	1	1	1	1	1	1	1	0	1	0	0	Rarely	Once A Day	More Than Once A Day	Rarely	Rarely	Rarely	Rarely	Rarely	Rarely
Resettlement Colonies	2000000000	Girls	1999	12 Years	Secondary (6th to 8th Standard)		Pucca	Yes	Yes	1		Electricity		LPG		1					0	0	1	0	0	0	0	1	0	0	1	1	1	1	1	1	0	0	0	0	Rarely	Rarely	Once A Day	Rarely	Rarely	Rarely	Rarely	Rarely	Rarely
Resettlement Colonies	2100000000	Girls	1996	15 Years	Higher Secondary (9th to 10th Standard)		Pucca	Yes	Yes	1		Electricity		LPG		1					0	0	1	0	1	0	0	1	0	1	1	1	0	1	0	1	0	1	0	0	Once A Day	More Than Once A Day	More Than Once A Day	Once A Week	Once A Week	Once A Week	More Than Once A Day	Rarely	Never
Resettlement Colonies	2100000000	Boys	1996	15 Years	Higher Secondary (9th to 10th Standard)		Pucca	Yes	No		2	Electricity		LPG		1					0	1	1	1	1	0	1	1	1	0	0	1	0	1	0	1	0	0	0	0	Rarely	More Than Once A Day	More Than Once A Day	Rarely	Rarely	Rarely	Rarely	Rarely	Never
Resettlement Colonies	2000000000	Boys	1998	12 Years	Primary (Up to 5th Standard)		Pucca	Yes	Yes		2	Electricity		LPG		1					0	1	1	1	1	0	1	1	1	1	1	1	1	1	1	1	0	1	0	0	Rarely	Rarely	More Than Once A Day	Rarely	Rarely	Rarely	Rarely	Rarely	Never
Resettlement Colonies	2100000000	Boys	1998	13 Years	Secondary (6th to 8th Standard)		Pucca	Yes	Yes		2	Electricity		LPG		1					0	0	1	1	1	0	1	1	0	1	1	1	1	1	1	1	0	0	0	0	Rarely	More Than Once A Day	Once A Day	Rarely	Rarely	Rarely	Rarely	Rarely	Never
Resettlement Colonies	2000000000	Boys	1998	13 Years	Higher Secondary (9th to 10th Standard)		Pucca	Yes	No		2	Electricity		LPG		1					0	0	1	0	1	0	1	1	0	0	1	1	1	1	0	1	0	1	0	0	Rarely	Once A Day	More Than Once A Day	Rarely	Rarely	Rarely	Never	Rarely	Never
Resettlement Colonies	2100000000	Girls	1998	13 Years	Higher Secondary (9th to 10th Standard)		Pucca	Yes	Yes		2	Electricity		LPG		1					0	0	1	0	1	1	1	1	1	0	1	1	1	1	1	1	0	0	0	0	Rarely	Rarely	Never	Rarely	Rarely	Rarely	Never	Rarely	Rarely
Resettlement Colonies	2000000000	Boys	1997	15 Years	Secondary (6th to 8th Standard)		Pucca	Yes	Yes	2		Electricity		LPG		1					0	0	1	1	1	0	1	1	1	1	1	1	1	1	1	1	0	0	0	0	More Than Once A Day	Rarely	More Than Once A Day	More Than Once A Day	Rarely	More Than Once A Day	Rarely	Rarely	More Than Once A Day
Resettlement Colonies	2100000000	Boys	1998	13 Years	Secondary (6th to 8th Standard)		Pucca	Yes	Yes	2		Electricity		LPG		1					0	1	1	1	1	0	1	1	1	1	1	1	1	1	1	1	0	0	0	0	Once A Day	More Than Once A Day	More Than Once A Day	Never	Rarely	Rarely	Rarely	Rarely	Never
Resettlement Colonies	2000000000	Boys	1996	15 Years	Secondary (6th to 8th Standard)		Pucca	Yes	Yes	1		Electricity		LPG		1					0	0	1	0	1	0	1	1	0	1	0	1	0	1	0	1	0	0	0	0	Once A Day	Rarely	More Than Once A Day	Rarely	Once A Day	Never	Never	Never	Rarely
Slums	2100000000	Boys	1997	14 Years	Higher Secondary (9th to 10th Standard)		Kutcha	Yes	No	0		Electricity		LPG		1					0	0	1	0	1	0	1	1	0	0	1	1	0	1	0	1	0	0	0	0	Rarely	Rarely	More Than Once A Day	Rarely	Rarely	Rarely	Rarely	Rarely	Rarely
Slums	2000000000	Boys	1996	15 Years	Senior Secondary (11th to 12th Standard)		Pucca	Yes	Yes		2	Electricity		LPG		1					0	0	0	1	1	0	1	1	0	0	0	1	1	1	0	1	0	0	0	0	Once A Week	Once A Week	More Than Once A Day	Never	Rarely	Rarely	Rarely	Rarely	Rarely
Slums	2100000000	Boys	1995	15 Years	Higher Secondary (9th to 10th Standard)		Pucca	Yes	No		2	Electricity		Kerosene		1					0	0	1	0	1	0	1	1	0	1	1	1	1	1	1	1	0	0	0	0	Rarely	Rarely	Rarely	Rarely	Rarely	Rarely	Rarely	Rarely	Rarely
Slums	2000000000	Boys	1999	12 Years	Higher Secondary (9th to 10th Standard)		Pucca	Yes	No		1	Electricity		LPG		0					0	1	0	1	1	0	1	1	1	0	1	1	1	1	1	1	0	0	0	0	Once A Week	Never	More Than Once A Day	Rarely	Rarely	Rarely	Once A Week	Never	Rarely
Slums	2100000000	Boys	1998	13 Years	Secondary (6th to 8th Standard)		Pucca	No	No		2	Electricity		LPG		0					0	0	0	0	1	0	1	1	1	1	1	1	1	1	1	1	0	0	0	0	More Than Once A Day	Never	Rarely	Never	Never	More Than Once A Day	Never	Rarely	Never
Slums	2100000000	Boys	1998	13 Years	Higher Secondary (9th to 10th Standard)		Semi Pucca	Yes	Yes		1	Electricity		LPG		1					0	1	1	0	1	0	1	1	0	1	1	1	1	1	1	1	0	0	0	0	Rarely	Rarely	More Than Once A Day	Once A Day	Rarely	Rarely	Rarely	Rarely	Rarely
Slums	2100000000	Boys	1997	14 Years	Higher Secondary (9th to 10th Standard)		Semi Pucca	Yes	No		1	Electricity		Kerosene			0				0	0	1	0	1	0	0	1	1	0	0	0	0	1	0	0	0	0	0	0	Once A Week	Once A Week	More Than Once A Day	Rarely	Rarely	Rarely	Once A Week	Once A Week	Once A Week
Slums	2000000000	Girls	1999	12 Years	Secondary (6th to 8th Standard)		Semi Pucca	Yes	No		2	Electricity		LPG		1					0	0	1	0	1	0	0	1	0	0	1	1	1	1	0	1	0	0	0	0	Once A Week	Once A Week	More Than Once A Day	Rarely	Rarely	Rarely	Once A Day	Never	Rarely
Slums	2100000000	Girls	1997	14 Years	Higher Secondary (9th to 10th Standard)		Pucca	Yes	Yes		3	Electricity		LPG		0					0	0	0	0	0	0	0	0	1	0	0	1	0	1	0	1	1	0	0	0	More Than Once A Day	More Than Once A Day	More Than Once A Day	Rarely	Rarely	Rarely	Rarely	Never	Never
Slums	2100000000	Girls	1998	13 Years	Secondary (6th to 8th Standard)		Pucca	Yes	Yes		2	Electricity		LPG		0					0	0	0	1	1	0	0	1	0	1	1	1	1	1	1	1	0	0	0	0	Rarely	Rarely	Rarely	Rarely	Rarely	Rarely	Rarely	Rarely	Rarely
Slums	2000000000	Girls	1998	13 Years	Secondary (6th to 8th Standard)		Kutcha	Yes	No		0	Electricity		LPG		1					0	0	1	1	1	0	0	1	0	1	0	1	1	1	0	1	0	0	0	0	Rarely	Rarely	More Than Once A Day	Rarely	Once A Day	Rarely	Once A Day	Once A Day	Never
Slums	2000000000	Girls	1997	14 Years	Higher Secondary (9th to 10th Standard)		Pucca	Yes	No		1	Electricity		Wood		0					0	0	1	1	1	0	1	1	1	1	0	1	1	1	0	1	0	0	0	0	Rarely	Rarely	More Than Once A Day	Rarely	Rarely	Rarely	More Than Once A Day	Rarely	Rarely
Slums	2000000000	Boys	1999	12 Years	Secondary (6th to 8th Standard)		Pucca	Yes	Yes		1	Electricity		LPG		1					0	1	1	0	1	0	0	1	0	1	1	1	0	1	1	1	0	0	0	0	Rarely	Rarely	More Than Once A Day	Rarely	Rarely	Rarely	Rarely	Rarely	Rarely
Slums	2000000000	Girls	1999	12 Years	Primary (Up to 5th Standard)		Semi Pucca	Yes	No		2	Electricity		LPG		1					0	0	1	0	1	0	0	1	1	1	1	1	1	1	1	1	0	0	0	0	Rarely	Rarely	Rarely	Rarely	Rarely	More Than Once A Day	Rarely	Rarely	More Than Once A Day
Slums	2100000000	Girls	1996	15 Years	Discontinued Studies	5	Pucca	Yes	Yes		3	Electricity		LPG		1					0	1	1	1	1	0	0	1	1	1	1	1	1	1	1	1	0	0	0	0	More Than Once A Day	Rarely	More Than Once A Day	More Than Once A Day	Rarely	Rarely	More Than Once A Day	More Than Once A Day	More Than Once A Day
Slums	2000000000	Girls	1996	15 Years	Secondary (6th to 8th Standard)		Pucca	Yes	Yes		1	Electricity		LPG		0					0	1	1	0	1	0	0	1	1	0	1	1	1	1	0	1	0	0	0	0	Rarely	Rarely	More Than Once A Day	Rarely	Rarely	Rarely	Rarely	Rarely	Rarely
Slums	2100000000	Boys	1998	13 Years	Secondary (6th to 8th Standard)		Semi Pucca	No	No		1	Electricity		LPG		0					0	0	1	0	1	0	1	0	0	1	1	1	1	1	0	1	0	1	0	0	Once A Day	Rarely	More Than Once A Day	Rarely	Once A Day	Never	Rarely	Never	Rarely
Slums	2000000000	Boys	1998	13 Years	Secondary (6th to 8th Standard)		Pucca	Yes	Yes		2	Electricity		Kerosene		1					0	0	1	0	1	0	1	1	0	0	1	1	1	1	1	1	0	0	0	0	Rarely	Once A Day	More Than Once A Day	Rarely	Rarely	Rarely	Once A Week	Once A Week	Never
Slums	2100000000	Girls	1998	13 Years	Higher Secondary (9th to 10th Standard)		Pucca	Yes	No		1	Electricity		Kerosene			1				0	0	1	1	0	0	0	1	0	0	1	0	0	1	0	1	0	0	0	0	More Than Once A Day	More Than Once A Day	More Than Once A Day	Rarely	Rarely	Rarely	Rarely	Rarely	Rarely
Slums	2000000000	Girls	1999	12 Years	Primary (Up to 5th Standard)		Pucca	Yes	No		1	Electricity		Kerosene		1					0	0	1	0	1	0	0	1	1	0	1	1	1	1	0	0	0	0	0	0	Rarely	Rarely	More Than Once A Day	Never	Rarely	Never	Never	Rarely	Never
Slums	2000000000	Boys	1998	13 Years	Secondary (6th to 8th Standard)		Semi Pucca	Yes	Yes		1	Electricity		LPG		0					0	0	1	1	0	1	1	0	1	1	1	1	1	1	1	1	0	0	0	0	More Than Once A Day	Rarely	More Than Once A Day	More Than Once A Day	Rarely	Never	Never	Never	Rarely
Slums	2100000000	Girls	1995	15 Years	Senior Secondary (11th to 12th Standard)		Pucca	Yes	No		2	Electricity		LPG				0			0	0	1	0	0	0	1	1	0	0	1	1	1	1	1	1	0	0	0	0	Rarely	Rarely	Rarely	Rarely	Rarely	More Than Once A Day	Rarely	Rarely	Rarely
Slums	2100000000	Girls	1999	12 Years	Primary (Up to 5th Standard)		Semi Pucca	Yes	No		1	Electricity		LPG		1					0	0	1	0	1	0	1	1	1	0	1	1	1	1	1	1	0	1	0	0	Rarely	Rarely	More Than Once A Day	Rarely	Rarely	Rarely	Rarely	Never	Rarely
Slums	2100000000	Girls	1996	15 Years	Higher Secondary (9th to 10th Standard)		Kutcha	Yes	No		1	Electricity		LPG				0			0	1	1	0	1	0	1	0	0	0	1	1	1	0	1	1	0	0	0	0	Rarely	Rarely	More Than Once A Day	Rarely	Rarely	Rarely	Rarely	Rarely	Rarely
Slums	2000000000	Boys	1999	12 Years	Primary (Up to 5th Standard)		Semi Pucca	Yes	No		1	Electricity		LPG		1					0	0	1	1	1	0	1	1	1	0	1	1	1	1	0	1	0	0	0	0	Once A Week	Rarely	More Than Once A Day	Rarely	Once A Week	Rarely	Once A Week	Once A Week	Rarely
Slums	2000000000	Boys	1998	13 Years	Primary (Up to 5th Standard)		Pucca	Yes	Yes		1	Electricity		LPG		0					0	1	0	0	1	0	1	1	0	0	0	1	0	0	0	1	0	0	0	0	Once A Day	Once A Day	More Than Once A Day	Never	Never	Never	Never	Never	Never
Slums	2100000000	Boys	1996	15 Years	Higher Secondary (9th to 10th Standard)		Semi Pucca	Yes	No		2	Electricity		LPG		1					0	0	1	0	1	0	1	1	1	1	1	1	1	1	1	1	1	1	0	0	Rarely	Rarely	Once A Day	Rarely	Rarely	Rarely	Once A Day	Once A Day	Once A Day
Slums	2100000000	Girls	1998	13 Years	Secondary (6th to 8th Standard)		Pucca	Yes	Yes		2	Electricity		LPG		0					0	0	0	1	1	1	1	1	1	1	1	1	1	1	1	1	0	0	0	0	Rarely	Rarely	Rarely	Rarely	Rarely	Rarely	Rarely	Rarely	Rarely
Slums	2000000000	Boys	1997	14 Years	Secondary (6th to 8th Standard)		Pucca	Yes	No		1	Electricity		LPG		0					0	0	1	0	1	0	0	1	0	0	1	1	0	1	0	1	0	0	0	0	Rarely	Rarely	More Than Once A Day	Rarely	Rarely	Rarely	Never	Rarely	Rarely
Slums	2000000000	Girls	1997	14 Years	Secondary (6th to 8th Standard)		Kutcha	Yes	No		1	Electricity		LPG		1					0	1	1	1	1	0	0	1	0	0	1	1	1	1	1	1	0	0	0	0	More Than Once A Day	Never	More Than Once A Day	More Than Once A Day	Rarely	Rarely	Never	Rarely	Rarely
Slums	2000000000	Boys	1997	14 Years	Secondary (6th to 8th Standard)		Semi Pucca	No	No		1	Electricity		LPG		1					0	0	0	0	0	0	0	0	0	0	0	0	0	1	0	1	0	0	0	0	Once A Week	Once A Week	More Than Once A Day	Rarely	Rarely	Never	Rarely	Never	Rarely
Slums	2000000000	Boys	1998	13 Years	Higher Secondary (9th to 10th Standard)		Pucca	Yes	No		1	Electricity		LPG		1					0	0	1	0	1	0	1	1	0	0	1	1	1	1	0	1	0	0	0	0	Rarely	More Than Once A Day	More Than Once A Day	More Than Once A Day	Rarely	Never	Never	Rarely	Rarely
Slums	2000000000	Boys	1999	12 Years	Secondary (6th to 8th Standard)		Semi Pucca	Yes	No		1	Electricity		Kerosene			0				0	0	1	0	0	1	0	1	0	1	1	1	1	0	1	1	0	0	0	0	Rarely	Rarely	Once A Day	Rarely	Rarely	Rarely	Never	Never	Rarely
Slums	2000000000	Girls	1999	12 Years	Secondary (6th to 8th Standard)		Pucca	Yes	No		1	Electricity		LPG		1					0	0	1	1	1	0	0	1	0	0	0	1	1	1	0	1	0	0	0	0	Rarely	Rarely	More Than Once A Day	Rarely	Rarely	Rarely	Never	Never	Never
Slums	2000000000	Girls	1997	14 Years	Higher Secondary (9th to 10th Standard)		Pucca	Yes	No	1		Electricity		LPG		1					0	0	1	1	1	0	1	1	1	1	1	1	1	1	0	1	0	0	0	0	Rarely	Once A Day	More Than Once A Day	Rarely	Once A Week	Never	Once A Day	Rarely	Rarely
Slums	2000000000	Boys	1999	12 Years	Primary (Up to 5th Standard)		Kutcha	Yes	No		1	Electricity		Kerosene		0					0	0	1	0	1	0	0	1	0	0	0	1	1	1	1	1	0	0	0	0	Rarely	Rarely	Once A Day	Rarely	Rarely	Rarely	Rarely	Never	Rarely
Slums	2100000000	Boys	1999	12 Years	Secondary (6th to 8th Standard)		Pucca	Yes	No		2	Electricity		LPG		0					0	0	1	0	1	0	1	0	1	1	1	0	1	1	1	1	0	1	0	0	Rarely	Once A Week	Once A Day	Once A Day	Once A Week	Once A Week	Once A Day	Once A Day	Once A Day
Slums	2000000000	Girls	1999	12 Years	Primary (Up to 5th Standard)		Kutcha	Yes	No		1	Electricity		Kerosene		1					0	0	1	0	1	0	1	1	1	0	1	1	1	1	1	1	0	0	0	0	Once A Day	Rarely	More Than Once A Day	Rarely	Once A Day	Rarely	Once A Day	Never	Rarely
Slums	2100000000	Boys	1998	13 Years	Secondary (6th to 8th Standard)		Semi Pucca	Yes	Yes		1	Electricity		LPG		1					0	0	1	1	1	0	0	1	0	0	1	1	1	1	1	1	1	1	1	0	Rarely	Once A Day	More Than Once A Day	Rarely	Rarely	Never	Once A Day	Never	Rarely
Slums	2100000000	Girls	1998	13 Years	Secondary (6th to 8th Standard)		Kutcha	No	No		2	Electricity		LPG		0					0	0	0	1	0	0	0	1	0	0	1	1	0	0	0	0	0	0	0	0	Rarely	Rarely	More Than Once A Day	Rarely	More Than Once A Day	Rarely	Never	Never	Never
Slums	2000000000	Boys	1999	12 Years	Primary (Up to 5th Standard)		Pucca	Yes	No		1	Electricity		LPG		1					0	0	1	0	0	0	1	1	1	0	1	0	0	1	0	1	0	0	0	0	Once A Week	More Than Once A Day	More Than Once A Day	Once A Week	More Than Once A Day	Never	Never	Once A Week	Never
Slums	2000000000	Girls	1998	13 Years	Secondary (6th to 8th Standard)		Semi Pucca	Yes	No		2	Electricity		LPG		1					0	0	1	1	1	0	1	1	0	0	1	1	1	1	0	1	0	0	0	0	Once A Week	Once A Week	More Than Once A Day	Rarely	Rarely	Never	Rarely	Rarely	Rarely
Slums	2000000000	Boys	1998	13 Years	Secondary (6th to 8th Standard)		Pucca	Yes	Yes		1	Electricity		LPG		1					0	0	1	1	1	0	0	1	0	0	1	1	0	0	0	1	0	0	0	0	Rarely	Rarely	More Than Once A Day	Rarely	Rarely	Never	Never	Never	Never
Slums	2000000000	Girls	1997	14 Years	Secondary (6th to 8th Standard)		Pucca	Yes	No		2	Electricity		LPG			1				0	0	1	0	1	0	0	1	1	0	1	1	1	1	1	1	0	0	0	0	Rarely	Rarely	More Than Once A Day	Rarely	Rarely	Rarely	Rarely	Never	Never
Slums	2000000000	Boys	1996	14 Years	Higher Secondary (9th to 10th Standard)		Pucca	Yes	No		2	Electricity		LPG		0					0	0	1	0	1	0	0	1	0	0	1	1	1	1	1	1	0	0	0	0	Once A Week	Once A Week	More Than Once A Day	Once A Week	Once A Day	Rarely	Once A Day	Rarely	Once A Week
Slums	2000000000	Girls	1997	14 Years	Discontinued Studies	5	Semi Pucca	Yes	Yes		2	Electricity		LPG		0					0	0	1	1	1	0	0	1	0	0	0	0	0	1	0	1	0	0	0	0	Rarely	Never	More Than Once A Day	Never	Never	Never	Never	Never	Never
Slums	2000000000	Girls	1997	14 Years	Discontinued Studies	5	Pucca	Yes	No		1	Electricity		Kerosene		1					0	0	1	0	1	0	0	1	0	1	1	1	1	0	1	1	0	0	0	0	Rarely	Rarely	More Than Once A Day	Rarely	Rarely	Rarely	Rarely	Never	Never
Slums	2100000000	Boys	1997	14 Years	Secondary (6th to 8th Standard)		Pucca	Yes	Yes		2	Electricity		LPG		0					1	1	1	0	1	0	0	1	0	0	0	1	0	0	0	1	1	0	0	0	Rarely	More Than Once A Day	More Than Once A Day	Rarely	Rarely	More Than Once A Day	Rarely	Rarely	Rarely
Slums	2000000000	Girls	1998	14 Years	Higher Secondary (9th to 10th Standard)		Pucca	Yes	Yes		1	Electricity		LPG		0					0	0	1	1	1	0	0	1	0	1	1	1	1	1	1	1	0	0	0	0	Once A Day	Once A Day	More Than Once A Day	Never	Never	Never	Never	Never	More Than Once A Day
Slums	2100000000	Boys	1997	13 Years	Secondary (6th to 8th Standard)		Pucca	Yes	No		2	Electricity		LPG		0					0	0	0	0	1	0	0	1	0	0	0	1	0	0	0	0	0	0	0	0	More Than Once A Day	More Than Once A Day	More Than Once A Day	Rarely	Rarely	Rarely	Rarely	Never	Never
Slums	2000000000	Boys	1999	12 Years	Primary (Up to 5th Standard)		Kutcha	No	No		1	Electricity		LPG		0					0	0	0	0	0	1	1	0	0	0	1	1	1	0	0	1	0	0	0	0	Rarely	Rarely	Once A Day	Rarely	Rarely	Rarely	Rarely	Never	Rarely
Slums	2000000000	Boys	1996	15 Years	Secondary (6th to 8th Standard)		Semi Pucca	Yes	No		2	Electricity		LPG		0					0	0	1	1	1	0	1	1	0	1	0	1	1	1	0	1	0	0	0	0	Rarely	Once A Day	Once A Day	Rarely	Rarely	Rarely	Rarely	Rarely	Rarely
Slums	2100000000	Girls	1996	15 Years	Higher Secondary (9th to 10th Standard)		Pucca	Yes	Yes		1	Electricity		LPG		0					0	0	1	1	1	0	0	1	0	1	1	1	1	1	0	1	0	0	0	0	Once A Day	Never	Once A Day	Never	Rarely	Rarely	Rarely	Rarely	Never
Slums	2100000000	Boys	1996	15 Years	Higher Secondary (9th to 10th Standard)		Pucca	Yes	Yes	1		Electricity		LPG		1					0	0	0	1	1	0	1	1	1	1	1	1	1	1	1	1	0	0	0	0	Rarely	Rarely	More Than Once A Day	Rarely	Rarely	Rarely	Rarely	Rarely	Rarely
Slums	2000000000	Boys	1999	12 Years	Primary (Up to 5th Standard)		Semi Pucca	Yes	Yes		1	Electricity		LPG		1					0	0	0	0	1	0	0	1	0	0	0	1	1	1	0	0	0	0	0	0	Rarely	Never	Once A Day	Never	Rarely	Rarely	Rarely	Never	Never
Slums	2100000000	Boys	1998	13 Years	Primary (Up to 5th Standard)		Semi Pucca	Yes	No		1	Electricity		LPG			0				0	1	1	0	1	0	1	1	1	1	0	1	1	1	0	1	0	0	0	0	Rarely	More Than Once A Day	Once A Day	Once A Day	Rarely	Rarely	More Than Once A Day	Once A Day	Never
Slums	2000000000	Boys	1998	12 Years	Primary (Up to 5th Standard)		Semi Pucca	Yes	No		2	Electricity		Kerosene		0					0	1	1	1	1	0	0	1	0	0	1	1	1	1	1	1	0	0	0	0	Once A Week	Rarely	More Than Once A Day	Rarely	Rarely	Rarely	Once A Week	Rarely	Rarely
Slums	2000000000	Boys	1998	13 Years	Primary (Up to 5th Standard)		Pucca	Yes	No		1	Electricity		Kerosene		0					0	0	1	0	1	0	0	1	0	0	0	1	0	1	1	1	0	0	0	0	Once A Week	Once A Week	More Than Once A Day	Rarely	Rarely	Rarely	Once A Week	Never	Rarely
Slums	2100000000	Boys	1999	12 Years	Primary (Up to 5th Standard)		Semi Pucca	Yes	No		1	Electricity		LPG		0					0	0	0	0	1	0	0	1	0	0	0	1	0	1	0	0	0	0	0	0	Rarely	Once A Day	More Than Once A Day	Once A Day	Never	Never	Never	Never	Rarely
Slums	2100000000	Boys	1999	12 Years	Higher Secondary (9th to 10th Standard)		Pucca	Yes	No		2	Electricity		Kerosene		1					0	0	1	0	1	0	1	1	1	1	1	1	0	1	0	1	0	0	0	0	Rarely	More Than Once A Day	More Than Once A Day	Rarely	Rarely	Rarely	Rarely	Rarely	Rarely
Slums	2000000000	Girls	1999	12 Years	Secondary (6th to 8th Standard)		Pucca	Yes	Yes	1		Electricity		LPG		0					0	1	1	0	1	0	0	1	0	0	1	1	1	1	1	1	0	0	0	0	Once A Day	Once A Day	Once A Day	Never	Rarely	Rarely	Never	Rarely	Rarely
Slums	2000000000	Boys	1998	13 Years	Higher Secondary (9th to 10th Standard)		Semi Pucca	Yes	No		1	Electricity		Electricity			1				0	0	1	0	1	0	0	1	0	1	1	1	1	1	1	1	0	0	0	0	Rarely	Rarely	More Than Once A Day	Rarely	Rarely	Rarely	Rarely	Rarely	Rarely
Slums	2000000000	Girls	1999	12 Years	Secondary (6th to 8th Standard)		Pucca	Yes	Yes	1		Electricity		Electricity		0					0	0	1	1	1	0	0	1	1	1	1	1	1	1	1	0	0	0	0	0	Rarely	Rarely	Rarely	Rarely	Rarely	Rarely	Never	Never	Once A Day
Slums	2000000000	Boys	1996	15 Years	Higher Secondary (9th to 10th Standard)		Pucca	Yes	No		1	Electricity		LPG		1					0	0	1	1	1	0	0	1	1	0	0	1	1	1	1	1	0	0	0	0	Once A Day	Once A Week	More Than Once A Day	Rarely	Rarely	Rarely	Once A Day	Rarely	Rarely
Slums	2100000000	Girls	1998	13 Years	Secondary (6th to 8th Standard)		Pucca	Yes	No		3	Electricity		LPG		0					0	0	1	1	1	0	0	1	0	0	0	1	0	1	1	1	0	0	0	0	Rarely	Rarely	Once A Day	Rarely	Rarely	Rarely	Rarely	Rarely	Rarely
Slums	2000000000	Boys	1997	13 Years	Secondary (6th to 8th Standard)		Semi Pucca	No	No		1	Electricity		LPG			0				0	0	1	0	1	0	1	1		1		1	0	0	0	1	0	0	0	0	Once A Day	Rarely	More Than Once A Day	Rarely	Rarely	Once A Day	Never	Never	Rarely
Slums	2000000000	Girls	1999	12 Years	Secondary (6th to 8th Standard)		Pucca	Yes	No		1	Electricity		LPG			0				0	0	1	0	1	0	0	1	0	0	1	1	0	0	0	1	0	0	0	0	Rarely	Rarely	More Than Once A Day	Rarely	Rarely	Rarely	Rarely	Rarely	Rarely
Slums	2100000000	Boys	1998	13 Years	Higher Secondary (9th to 10th Standard)		Pucca	Yes	No	0		Electricity		LPG		0					0	0	1	0	1	0	0	1	0	0	1	1	1	1	0	1	0	0	0	0	Rarely	Rarely	More Than Once A Day	Rarely	Rarely	Rarely	Rarely	Rarely	Rarely
Slums	2100000000	Boys	1997	13 Years	Secondary (6th to 8th Standard)		Kutcha	No	No		1	Electricity		LPG				0			0	0	1	0	1	1	1	1	0	1	0	1	1	1	1	1	1	0	0	0	Rarely	Rarely	More Than Once A Day	Rarely	Rarely	Rarely	Rarely	Rarely	Rarely
Slums	2100000000	Boys	1997	14 Years	Higher Secondary (9th to 10th Standard)		Kutcha	Yes	No		1	Electricity		LPG		0					0	0	1	1	0	0	0	1	1	1	1	1	1	1	0	1	0	0	0	0	Rarely	Never	Once A Week	Rarely	Rarely	Never	Rarely	Never	Rarely
Slums	2000000000	Girls	1998	13 Years	Secondary (6th to 8th Standard)		Pucca	Yes	No		2	Electricity		LPG		0					0	1	1	1	1	0	0	1	0	1	1	1	1	1	1	1	0	0	0	0	Once A Week	Rarely	More Than Once A Day	Rarely	Rarely	Rarely	Once A Week	Never	Rarely
Slums	2100000000	Girls	1997	14 Years	Secondary (6th to 8th Standard)		Pucca	Yes	Yes		1	Electricity		Wood		0					0	0	1	0	1	0	0	1	0	1	1	0	0	0	0	0	0	0	0	0	Once A Week	Once A Day	More Than Once A Day	Rarely	Rarely	Rarely	Rarely	Rarely	Rarely
Slums	2000000000	Girls	1996	15 Years	Secondary (6th to 8th Standard)		Semi Pucca	Yes	No		1	Electricity		LPG		0					0	0	1	1	1	0	0	1	0	0	0	1	0	1	0	1	0	0	0	0	Rarely	Rarely	More Than Once A Day	Rarely	Rarely	Rarely	Rarely	Rarely	Rarely
Slums	2100000000	Boys	1997	14 Years	Secondary (6th to 8th Standard)		Pucca	Yes	Yes		2	Electricity		LPG		0					0	0	1	0	1	0	0	1	0	1	1	1	0	1	1	1	0	0	0	0	Rarely	Rarely	More Than Once A Day	Rarely	Rarely	Rarely	Once A Week	Never	Never
Slums	2100000000	Girls	1997	14 Years	Secondary (6th to 8th Standard)		Pucca	Yes	Yes		2	Electricity		LPG		0					0	0	1	1	1	0	1	1	1	1	1	1	1	1	1	1	0	0	0	0	Once A Day	Once A Day	Rarely	Rarely	Rarely	Rarely	Rarely	Rarely	Rarely
Slums	2000000000	Boys	1999	12 Years	Primary (Up to 5th Standard)		Kutcha	No	No		0	Electricity		LPG		1					0	0	1	0	1	0	0	1	0	0	1	1	0	1	0	1	0	0	0	0	Rarely	Rarely	More Than Once A Day	Rarely	Once A Day	Never	Once A Day	Rarely	Rarely
Slums	2000000000	Boys	1997	14 Years	Secondary (6th to 8th Standard)		Pucca	Yes	Yes		1	Electricity		LPG		1					0	0	1	1	1	0	0	1	0	1	0	1	0	0	1	0	0	0	0	0	Rarely	More Than Once A Day	More Than Once A Day	Rarely	Rarely	Rarely	Rarely	Never	Rarely
Slums	2100000000	Boys	1997	14 Years	Higher Secondary (9th to 10th Standard)		Semi Pucca	Yes	No		1	Electricity		LPG				0			0	0	1	0	1	0	0	1	0	0	0	1	0	1	0	1	0	0	0	0	Rarely	Once A Day	Once A Week	Rarely	Rarely	Rarely	Rarely	Never	Rarely
Slums	2000000000	Girls	1997	14 Years	Discontinued Studies	8	Pucca	Yes	No		1	Electricity		LPG		1					0	0	1	0	1	0	0	1	0	0	1	1	0	1	0	0	0	0	0	0	Rarely	Rarely	More Than Once A Day	Rarely	Rarely	Never	Never	Never	Never
Slums	2000000000	Boys	1999	12 Years	Secondary (6th to 8th Standard)		Semi Pucca	Yes	Yes		1	Electricity		LPG		0					0	1	1	1	1	0	1	1	0	0	1	1	1	1	0	1	0	1	0	0	Rarely	Once A Day	More Than Once A Day	Rarely	Rarely	Rarely	Rarely	Rarely	Rarely
Slums	2100000000	Boys	1997	15 Years	Secondary (6th to 8th Standard)		Kutcha	Yes	No		1	Electricity		LPG		0					0	1	1	1	1	0	0	0	0	1	1	0	0	1	0	1	0	0	0	0	Rarely	Rarely	More Than Once A Day	Rarely	Rarely	Rarely	Rarely	Rarely	Rarely
Slums	2100000000	Girls	1997	14 Years	Secondary (6th to 8th Standard)		Pucca	Yes	Yes		2	Electricity		LPG		0					0	0	0	1	1	0	0	0	0	0	0	1	1	0	0	1	0	0	0	0	More Than Once A Day	More Than Once A Day	More Than Once A Day	Never	Rarely	Rarely	Rarely	Never	Never
Slums	2000000000	Boys	1996	15 Years	Secondary (6th to 8th Standard)		Kutcha	Yes	No		1	Electricity		LPG		0					0	0	0	0	1	0	0	1	0	0	1	1	0	1	0	1	0	0	0	0	Once A Week	Rarely	More Than Once A Day	Rarely	Rarely	Rarely	Never	Rarely	Never
Slums	2100000000	Girls	1996	15 Years	Discontinued Studies	8	Kutcha	No	No		2	Electricity		Wood		0					0	0	0	0	1	0	0	1	0	0	0	1	0	0	0	1	1	0	0	0	More Than Once A Day	More Than Once A Day	More Than Once A Day	Never	Never	Never	Never	Never	Never
Slums	2100000000	Girls	1997	14 Years	Primary (Up to 5th Standard)		Semi Pucca	No	No		2	Electricity		Wood			0				0	0	0	0	1	0	1	1	0	0	0	0	0	0	0	1	0	0	0	0	More Than Once A Day	More Than Once A Day	More Than Once A Day	Never	Never	Never	Never	Never	Never
Slums	2000000000	Boys	1998	13 Years	Higher Secondary (9th to 10th Standard)		Semi Pucca	Yes	No	1		Electricity		LPG			0				0	1	1	1	1	0	1	1	0	1	1	1	1	1	1	1	0	0	0	0	Rarely	Once A Day	More Than Once A Day	Rarely	Never	Never	Never	Never	Never
Slums	2000000000	Girls	1998	13 Years	Higher Secondary (9th to 10th Standard)		Kutcha	Yes	No		2	Electricity		LPG		0					0	0	1	1	1	0	0	0	0	0	1	1	1	1	0	1	0	0	0	0	Rarely	Once A Day	More Than Once A Day	Rarely	Rarely	Never	Rarely	Rarely	Rarely
Slums	2000000000	Boys	1999	12 Years	Secondary (6th to 8th Standard)		Pucca	Yes	Yes		2	Electricity		LPG		1					0	1	1	1	1	0	1	1	0	0	1	1	1	1	1	1	0	0	0	0	Rarely	More Than Once A Day	More Than Once A Day	More Than Once A Day	Never	More Than Once A Day	Rarely	Rarely	More Than Once A Day
Slums	2100000000	Boys	1996	15 Years	Higher Secondary (9th to 10th Standard)		Pucca	Yes	Yes		2	Electricity		LPG		0					0	0	1	1	1	0	0	1	1	1	1	1	1	1	1	1	0	0	0	0	Rarely	Rarely	Rarely	Rarely	Rarely	Rarely	Rarely	Rarely	Rarely
Slums	2000000000	Boys	1998	13 Years	Primary (Up to 5th Standard)		Pucca	No	No		2	Electricity		LPG		0					0	0	1	0	1	0	0	1	0	0	1	1	0	0	0	1	0	0	0	0	Rarely	Rarely	More Than Once A Day	Rarely	Rarely	Rarely	Once A Week	Rarely	Never
Slums	2000000000	Boys	1998	13 Years	Higher Secondary (9th to 10th Standard)		Pucca	Yes	No		1	Electricity		LPG		1					0	1	0	1	1	0	1	1	1	0	1	1	1	1	1	1	0	0	0	0	Rarely	Never	More Than Once A Day	Rarely	Rarely	Never	Never	Rarely	Never
Slums	2000000000	Girls	1999	12 Years	Secondary (6th to 8th Standard)		Pucca	Yes	No		1	Electricity		LPG		0					0	1	1	1	1	0	1	1	0	1	1	1	1	1	1	1	0	0	0	0	Rarely	Never	More Than Once A Day	Rarely	Rarely	Rarely	Rarely	Rarely	Rarely
Slums	2000000000	Girls	1996	15 Years	Higher Secondary (9th to 10th Standard)		Pucca	Yes	Yes		1	Electricity		LPG		1					0	1	1	1	1	0	0	1	1	1	1	1	1	1	1	1	0	1	0	0	Rarely	More Than Once A Day	More Than Once A Day	Rarely	Rarely	Rarely	Rarely	Never	Rarely
Slums	2000000000	Girls	1997	14 Years	Secondary (6th to 8th Standard)		Pucca	Yes	No		1	Electricity		LPG		0					0	0	1	0	1	0	1	1	0	0	0	1	0	1	0	1	0	0	0	0	Rarely	Rarely	More Than Once A Day	Rarely	Rarely	Rarely	Rarely	Rarely	Rarely
Slums	2000000000	Boys	1996	15 Years	Higher Secondary (9th to 10th Standard)		Pucca	Yes	No		1	Electricity		LPG		0					0	0	1	1	1	0	1	1	0	0	1	1	1	1	1	1	0	0	0	0	Once A Week	Once A Week	More Than Once A Day	Once A Day	Rarely	Rarely	Never	Rarely	Rarely
Slums	2100000000	Boys	1997	14 Years	Higher Secondary (9th to 10th Standard)		Pucca	Yes	No		2	Electricity		LPG		0					0	1	0	1	1	0	0	1	1	1	1	1	0	1	0	1	0	1	0	0	Once A Week	More Than Once A Day	More Than Once A Day	Rarely	Rarely	Rarely	Rarely	Rarely	Rarely
Slums	2000000000	Boys	1999	12 Years	Primary (Up to 5th Standard)		Kutcha	Yes	No		1	Electricity		LPG		1					0	0	1	0	1	0	0	1	0	0	0	0	1	1	0	1	0	0	0	0	Rarely	Rarely	More Than Once A Day	Rarely	Rarely	Never	Never	Rarely	Never
Slums	2000000000	Boys	1999	13 Years	Secondary (6th to 8th Standard)		Kutcha	Yes	No		1	Electricity		LPG		1					0	0	1	1	1	0	1	1	0	1	1	1	1	1	0	1	0	0	0	0	Once A Week	More Than Once A Day	More Than Once A Day	Once A Week	Once A Week	Never	Never	Never	Never
Slums	2000000000	Girls	1999	12 Years	Primary (Up to 5th Standard)		Pucca	Yes	Yes		1	Electricity		LPG		0					0	0	1	1	1	0	0	1	0	0	1	1	0	1	0	1	0	0	0	0	Once A Week	Rarely	More Than Once A Day	Rarely	Rarely	Rarely	Never	Once A Week	Never
Slums	2100000000	Girls	1996	15 Years	Higher Secondary (9th to 10th Standard)		Kutcha	Yes	No		2	Electricity		Wood		0					0	0	1	0	1	0	0	1	0	0	1	1	1	0	0	1	0	0	0	0	Once A Day	Once A Day	More Than Once A Day	Rarely	Rarely	Rarely	Rarely	Never	Rarely
Slums	2100000000	Girls	1996	14 Years	Discontinued Studies	5	Pucca	Yes	No		1	Electricity		LPG		0					0	0	1	1	1	0	1	1	0	0	1	1	1	1	1	1	0	0	0	0	Once A Day	Rarely	More Than Once A Day	Rarely	Rarely	Rarely	Rarely	Rarely	Never
Slums	2000000000	Girls	1998	13 Years	Secondary (6th to 8th Standard)		Kutcha	Yes	No		1	Electricity		Kerosene		0					0	0	1	0	1	0	0	1	0	1	1	1	1	1	1	1	0	0	0	0	More Than Once A Day	Rarely	More Than Once A Day	Rarely	Rarely	Rarely	Never	Never	Rarely
Slums	2100000000	Boys	1999	12 Years	Secondary (6th to 8th Standard)		Kutcha	Yes	No		2	Electricity		LPG		1					0	1	1	0	1	0	1	1	1	1	1	1	1	1	1	1	0	1	0	0	Rarely	Never	More Than Once A Day	Rarely	Once A Week	Never	Rarely	Rarely	Once A Week
Slums	2000000000	Girls	1998	13 Years	Secondary (6th to 8th Standard)		Pucca	No	No	1		Electricity		LPG		0					0	0	1	0	0	1	1	1	0	0	1	1	1	1	1	1	0	0	0	0	Once A Day	Once A Day	More Than Once A Day	Rarely	Rarely	Once A Week	Once A Week	Never	Never
Slums	2000000000	Girls	1999	12 Years	Secondary (6th to 8th Standard)		Pucca	Yes	No		1	Electricity		Kerosene		0					0	0	1	0	0	0	0	1	0	0	0	0	0	1	0	1	0	0	0	0	Rarely	Rarely	More Than Once A Day	Rarely	Rarely	Rarely	Rarely	Rarely	Rarely
Slums	2100000000	Girls	1999	12 Years	Primary (Up to 5th Standard)		Pucca	Yes	No		2	Electricity		Kerosene		0					0	0	1	0	0	0	1	1	1	0	1	1	0	1	0	1	0	0	0	0	Once A Week	Never	More Than Once A Day	Rarely	Rarely	Rarely	Once A Day	Rarely	Rarely
Slums	2100000000	Girls	1999	12 Years	Secondary (6th to 8th Standard)		Semi Pucca	Yes	No		1	Electricity		Kerosene		0					0	0	1	0	1	0	0	1	0	0	0	1	0	1	0	0	0	0	0	0	Rarely	Once A Week	More Than Once A Day	Rarely	Rarely	Rarely	Rarely	Rarely	Rarely
Slums	2000000000	Boys	1997	14 Years	Higher Secondary (9th to 10th Standard)		Pucca	Yes	No	1		Electricity		LPG		1					0	0	1	1	1	0	0	1	0	0	0	1	0	1	0	1	0	0	0	0	Once A Day	Once A Day	Once A Day	Rarely	Rarely	Rarely	Never	Never	Rarely
Slums	2100000000	Boys	1997	14 Years	Higher Secondary (9th to 10th Standard)		Kutcha	Yes	No		1	Electricity		LPG		0					0	1	1	1	1	0	1	1	1	0	1	1	0	1	0	1	0	0	0	0	Rarely	Rarely	Rarely	Rarely	Rarely	Rarely	Rarely	Rarely	Rarely
Slums	2000000000	Boys	1998	13 Years	Secondary (6th to 8th Standard)		Pucca	Yes	Yes		2	Electricity		LPG		1					0	0	1	1	1	0	0	1	0	0	1	1	1	1	1	1	0	0	0	0	Once A Day	Once A Week	More Than Once A Day	Once A Week	Rarely	Never	Once A Day	Rarely	Rarely
Slums	2000000000	Girls	1997	14 Years	Secondary (6th to 8th Standard)		Pucca	Yes	Yes		2	Electricity		LPG		1					0	0	1	1	1	0	0	1	0	1	1	1	0	1	0	1	0	0	0	0	Once A Week	Once A Week	More Than Once A Day	Rarely	Rarely	Rarely	Once A Week	Never	Never
Slums	2100000000	Girls	1998	13 Years	Secondary (6th to 8th Standard)		Semi Pucca	Yes	Yes		2	Electricity		LPG		1					0	0	1	0	1	0	0	1	1	0	1	1	1	1	1	1	0	1	0	0	Once A Day	More Than Once A Day	More Than Once A Day	More Than Once A Day	More Than Once A Day	Once A Day	Once A Day	Once A Day	Once A Day
Slums	2000000000	Girls	1997	14 Years	Secondary (6th to 8th Standard)		Pucca	Yes	No		1	Electricity		LPG		0					0	1	1	0	1	0	0	1	0	0	1	0	1	1	0	1	0	1	0	0	Once A Day	Never	More Than Once A Day	Never	Rarely	Rarely	Never	Never	Never
Slums	2000000000	Girls	1999	12 Years	Primary (Up to 5th Standard)		Kutcha	Yes	No	0		Electricity		Kerosene		0					0	0	1	0	1	0	0	1	0	1	1	1	0	1	0	0	0	0	0	0	Once A Day	Rarely	More Than Once A Day	Rarely	Rarely	Never	Never	Never	Never
Slums	2000000000	Girls	1998	12 Years	Primary (Up to 5th Standard)		Semi Pucca	Yes	No		1	Electricity		LPG		0					0	0	1	0	1	0	1	0	0	0	1	1	1	1	1	1	0	0	0	0	Rarely	Rarely	More Than Once A Day	Never	Rarely	Rarely	Once A Week	Rarely	Rarely
Slums	2000000000	Girls	1999	14 Years	Discontinued Studies	3	Kutcha	No	No		1	Electricity		Kerosene		0					0	0	0	0	0	0	1	1	0	0	0	1	0	0	0	0	0	0	0	0	Rarely	Rarely	Once A Day	Rarely	Never	Never	Never	Never	Never
Slums	2000000000	Girls	1997	14 Years	Higher Secondary (9th to 10th Standard)		Pucca	Yes	No		1	Electricity		LPG		0					0	0	1	1	1	0	1	1	0	1	0	1	0	1	0	1	0	0	0	0	Rarely	Rarely	More Than Once A Day	Never	Rarely	Rarely	Rarely	Rarely	Rarely
Slums	2100000000	Boys	1997	15 Years	Higher Secondary (9th to 10th Standard)		Semi Pucca	Yes	No		1	Electricity		LPG		0					0	0	1	1	1	0	0	1	0	0	1	1	1	1	1	1	0	0	0	0	Once A Day	Once A Day	More Than Once A Day	Rarely	Rarely	Rarely	Rarely	Rarely	Rarely
Slums	2000000000	Boys	1999	12 Years	Secondary (6th to 8th Standard)		Pucca	Yes	No		1	Electricity		LPG		0					0	0	1	1	1	0	0	1	0	1	1	1	1	1	1	1	0	0	0	0	Once A Day	Once A Day	More Than Once A Day	Once A Week	Once A Week	Never	Never	Never	Rarely
Slums	2000000000	Boys	1999	12 Years	Primary (Up to 5th Standard)		Pucca	No	No		2	Electricity		LPG		1					0	0	1	0	1	0	1	1	0	0	1	1	1	1	0	1	0	0	0	0	Rarely	Rarely	Rarely	Rarely	Rarely	More Than Once A Day	Rarely	Never	Never
Slums	2000000000	Girls	1999	12 Years	Secondary (6th to 8th Standard)		Kutcha	Yes	No		1	Electricity		LPG		0					0	0	1	1	1	0	0	1	1	0	1	1	1	1	0	1	0	0	0	0	More Than Once A Day	Rarely	More Than Once A Day	More Than Once A Day	Never	Rarely	Never	Rarely	Never
Slums	2100000000	Girls	1999	12 Years	Secondary (6th to 8th Standard)		Pucca	Yes	No		2	Electricity		LPG		1					0	0	1	0	0	1	1	1	0	1	1	1	1	1	0	1	0	0	0	0	Rarely	More Than Once A Day	More Than Once A Day	Rarely	Rarely	Rarely	Rarely	Rarely	Rarely
Slums	2100000000	Boys	1997	14 Years	Secondary (6th to 8th Standard)		Pucca	Yes	No		2	Electricity		Wood		0					0	0	1	0	1	0	0	0	0	0	0	1	0	0	0	1	0	0	0	0	Rarely	More Than Once A Day	More Than Once A Day	Never	Never	Never	Never	Never	Never
Slums	2100000000	Girls	1996	15 Years	Higher Secondary (9th to 10th Standard)		Pucca	Yes	No		2	Electricity		LPG		0					0	1	1	0	1	0	0	1	0	0	1	1	0	1	0	1	0	1	0	0	More Than Once A Day	Once A Day	More Than Once A Day	Once A Day	More Than Once A Day	Once A Day	Never	Rarely	Rarely
Slums	2000000000	Boys	1997	14 Years	Higher Secondary (9th to 10th Standard)		Pucca	Yes	Yes		1	Electricity		LPG		1					0	0	1	1	1	0	1	1	0	0	1	1	1	1	1	1	0	0	0	0	Rarely	Rarely	Once A Day	Rarely	Rarely	Rarely	Once A Day	Never	Rarely
Slums	2100000000	Girls	1997	14 Years	Secondary (6th to 8th Standard)		Pucca	Yes	No		2	Electricity		LPG		0					0	0	1	1	1	0	1	1	1	0	1	1	0	0	0	0	1	0	0	0	Once A Day	Never	Never	Rarely	Rarely	Rarely	Never	Never	Never
Slums	2100000000	Girls	1996	15 Years	Higher Secondary (9th to 10th Standard)		Pucca	Yes	No		2	Electricity		Electricity		1					0	0	0	0	1	0	0	1	0	0	0	0	0	0	0	0	0	0	0	0	Rarely	More Than Once A Day	Rarely	Rarely	Rarely	Rarely	Rarely	Rarely	Rarely
Slums	2000000000	Girls	1998	12 Years	Primary (Up to 5th Standard)		Pucca	Yes	Yes		2	Electricity		LPG		1					0	0	1	1	1	0	0	1	0	1	1	1	1	1	0	1	0	0	0	0	Rarely	Rarely	More Than Once A Day	Rarely	Rarely	Rarely	Rarely	Rarely	Once A Day
Slums	2100000000	Boys	1998	13 Years	Primary (Up to 5th Standard)		Pucca	Yes	No	0		Electricity		LPG		0					0	0	1	0	1	0	1	1	0	1	0	1	1	0	1	1	0	0	0	0	More Than Once A Day	More Than Once A Day	More Than Once A Day	Rarely	Rarely	Rarely	Rarely	Never	Never
Slums	2000000000	Girls	1998	13 Years	Higher Secondary (9th to 10th Standard)		Pucca	Yes	No		1	Electricity		LPG		0					0	0	1	0	1	0	1	0	0	0	0	1	0	1	0	0	0	0	0	0	Once A Day	Once A Day	More Than Once A Day	Never	Never	Never	Rarely	Never	Never
Slums	2000000000	Boys	1998	13 Years	Secondary (6th to 8th Standard)		Kutcha	No	No		1	Electricity		Wood		0					0	0	0	0	1	0	0	1	0	0	1	1	0	0	0	0	0	0	0	0	Rarely	Rarely	More Than Once A Day	Rarely	Rarely	Rarely	Once A Week	Rarely	Never
Slums	2000000000	Girls	1999	12 Years	Secondary (6th to 8th Standard)		Pucca	Yes	No		2	Electricity		LPG		1					0	0	1	1	1	1	1	1	1	1	1	1	1	1	1	1	0	0	0	0	Rarely	Never	More Than Once A Day	Rarely	Rarely	Rarely	Rarely	Never	Never
Slums	2000000000	Boys	1998	13 Years	Secondary (6th to 8th Standard)		Pucca	Yes	No		1	Electricity		LPG		0					0	0	1	1	1	0	1	1	1	1	0	1	0	1	0	0	0	0	0	0	Once A Day	Once A Day	More Than Once A Day	Rarely	Never	Never	Once A Week	Rarely	Once A Week
Slums	2000000000	Girls	1999	13 Years	Primary (Up to 5th Standard)		Pucca	Yes	Yes	1		Electricity		LPG		1					0	0	1	1	1	0	0	1	0	1	1	1	0	1	0	1	0	0	0	0	Once A Day	Rarely	More Than Once A Day	Rarely	Rarely	Rarely	Rarely	Never	Rarely
Slums	2000000000	Boys	1996	15 Years	Secondary (6th to 8th Standard)		Pucca	No	No		1	Electricity		LPG		1					0	0	1	0	1	0	0	1	0	0	0	1	0	1	0	1	0	1	0	0	Once A Day	Rarely	More Than Once A Day	Rarely	Rarely	Rarely	Rarely	Rarely	Rarely
Slums	2000000000	Boys	1999	12 Years	Primary (Up to 5th Standard)		Pucca	Yes	No		2	Electricity		LPG		1					1	0	1	1	1	0	1	1	0	0	1	1	1	1	1	1	0	0	0	0	Rarely	More Than Once A Day	More Than Once A Day	Rarely	Rarely	Rarely	Never	Never	Never
Slums	2100000000	Girls	1996	15 Years	Discontinued Studies	6	Pucca	Yes	No		1	Electricity		LPG		0					0	0	0	0	0	0	0	1	1	0	1	1	1	1	0	1	0	0	0	0	Rarely	Never	More Than Once A Day	Rarely	Rarely	Never	Never	Never	Never
Slums	2100000000	Boys	1996	15 Years	Higher Secondary (9th to 10th Standard)		Pucca	Yes	No		2	Electricity		LPG		0					0	1	0	1	1	0	0	1	0	0	0	1	1	1	1	1	0	0	0	0	Rarely	More Than Once A Day	More Than Once A Day	Rarely	Rarely	Rarely	Rarely	Rarely	Rarely
Slums	2000000000	Boys	1998	12 Years	Secondary (6th to 8th Standard)		Pucca	Yes	No		2	Electricity		LPG		1					0	0	1	1	1	0	0	1	0	1	1	1	1	1	0	1	0	0	0	0	Once A Week	Rarely	More Than Once A Day	Rarely	Rarely	Rarely	Rarely	Rarely	Rarely
Slums	2000000000	Boys	1996	15 Years	Higher Secondary (9th to 10th Standard)		Pucca	Yes	No		1	Electricity		LPG		1					0	0	1	0	1	0	1	1	1	0	0	1	1	1	0	1	0	1	0	0	Rarely	Rarely	More Than Once A Day	Rarely	Rarely	Rarely	Rarely	Rarely	Rarely
Slums	2000000000	Boys	1999	12 Years	Primary (Up to 5th Standard)		Kutcha	Yes	No		1	Electricity		Kerosene		0					0	0	1	0	1	0	0	0	0	0	0	1	0	1	0	1	0	0	0	0	Rarely	Rarely	More Than Once A Day	Rarely	Rarely	Rarely	Rarely	Rarely	Rarely
Slums	2000000000	Boys	1999	12 Years	Secondary (6th to 8th Standard)		Pucca	Yes	Yes		1	Electricity		Kerosene		0					0	1	1	1	1	0	1	1	1	0	1	1	1	0	1	1	0	0	0	0	Rarely	More Than Once A Day	More Than Once A Day	Never	Rarely	Rarely	Rarely	Rarely	Rarely
Slums	2000000000	Boys	1996	15 Years	Discontinued Studies	8	Kutcha	Yes	No		1	Electricity		LPG		0					0	0	1	1	1	0	0	1	0	0	1	1	1	1	0	1	0	0	0	0	Once A Week	Rarely	More Than Once A Day	Rarely	Rarely	Never	Never	Rarely	Never
Slums	2000000000	Girls	1997	13 Years	Secondary (6th to 8th Standard)		Semi Pucca	Yes	No		1	Electricity		LPG		0					0	0	1	1	1	0	0	1	1	0	1	1	1	1	1	1	0	0	0	0	Once A Day	Never	More Than Once A Day	Rarely	Rarely	Rarely	Rarely	Rarely	Rarely
Slums	2100000000	Girls	1996	15 Years	Higher Secondary (9th to 10th Standard)		Pucca	Yes	No		2	Electricity		Wood		0					0	0	1	0	1	0	1	1	0	0	1	1	1	1	0	1	0	0	0	0	Rarely	Rarely	More Than Once A Day	Rarely	Rarely	Rarely	Rarely	Rarely	Rarely
Slums	2100000000	Girls	1999	12 Years	Secondary (6th to 8th Standard)		Pucca	Yes	No		1	Electricity		Kerosene		1					0	0	1	0	1	0	0	1	1	0	0	1	0	1	1	1	0	1	0	0	More Than Once A Day	Never	More Than Once A Day	Rarely	Rarely	Rarely	Rarely	Rarely	Rarely
Slums	2000000000	Girls	1999	12 Years	Primary (Up to 5th Standard)		Semi Pucca	Yes	Yes		1	Electricity		Wood		0					0	0	1	1	1	0	0	1	0	0	1	1	1	1	1	1	0	0	0	0	Rarely	Once A Day	More Than Once A Day	Rarely	Rarely	Rarely	Never	Rarely	Rarely
Slums	2100000000	Boys	1996	15 Years	Higher Secondary (9th to 10th Standard)		Pucca	Yes	Yes		1	Electricity		Kerosene		0					0	1	1	0	1	0	1	1	0	1	1	1	1	1	1	1	0	0	0	0	Once A Day	Once A Day	More Than Once A Day	Rarely	Rarely	Rarely	Rarely	Never	Rarely
Slums	2000000000	Boys	1997	14 Years	Higher Secondary (9th to 10th Standard)		Semi Pucca	Yes	Yes		1	Electricity		Electricity		0					0	0	1	0	1	0	0	1	1	1	0	1	0	0	0	1	0	0	0	0	Rarely	Rarely	More Than Once A Day	Never	Never	Rarely	Never	Never	Never
Slums	2000000000	Girls	1997	14 Years	Higher Secondary (9th to 10th Standard)		Semi Pucca	No	No		1	Electricity		LPG			1				0	0	1	0	1	0	1	1	1	1	1	1	1	1	1	1	0	0	0	0	Rarely	Rarely	More Than Once A Day	Rarely	Rarely	Rarely	Once A Day	Never	Rarely
Slums	2000000000	Girls	1996	15 Years	Senior Secondary (11th to 12th Standard)		Pucca	Yes	No		1	Electricity		LPG		1					0	0	1	0	1	0	1	1	1	1	0	1	1	1	1	1	0	0	0	0	Once A Week	Once A Week	More Than Once A Day	Never	Never	Never	Once A Week	Rarely	Never
Slums	2100000000	Boys	1999	12 Years	Secondary (6th to 8th Standard)		Pucca	Yes	Yes		1	Electricity		Kerosene		1					0	0	1	1	1	0	0	0	0	0	1	0	0	0	0	1	0	0	0	0	Rarely	Once A Day	More Than Once A Day	Once A Day	Rarely	Rarely	Rarely	Never	Never
Slums	2100000000	Boys	1999	13 Years	Secondary (6th to 8th Standard)		Kutcha	No	No		1	Electricity		LPG		0					0	0	1	1	1	0	0	1	0	0	0	0	0	0	0	0	1	0	0	0	Rarely	Once A Day	Once A Day	Rarely	Rarely	Rarely	Never	Rarely	Never
Slums	2000000000	Girls	1999	12 Years	Secondary (6th to 8th Standard)		Pucca	Yes	No		1	Electricity		Wood		0					0	0	1	0	0	1	1	1	1	0	0	1	1	0	0	1	0	0	0	0	Rarely	Never	More Than Once A Day	Never	Rarely	Rarely	Rarely	Never	Rarely
Slums	2000000000	Boys	1998	13 Years	Primary (Up to 5th Standard)		Pucca	No	No		2	Electricity		LPG		0					0	0	0	0	0	0	0	1	1	0	1	1	0	0	0	1	0	0	0	0	Once A Day	Rarely	Rarely	Rarely	Rarely	More Than Once A Day	Rarely	Rarely	Never
Slums	2000000000	Boys	1998	13 Years	Primary (Up to 5th Standard)		Pucca	Yes	No		2	Electricity		LPG		1					0	1	1	1	1	0	1	1	1	1	1	1	1	1	1	1	0	1	0	0	Once A Day	Rarely	More Than Once A Day	Rarely	Rarely	Rarely	Once A Day	Rarely	Rarely
Slums	2000000000	Boys	1998	13 Years	Secondary (6th to 8th Standard)		Pucca	Yes	No		2	Electricity		LPG		1					1	1	1	1	1	0	0	1	1	1	1	1	1	1	1	1	0	0	0	0	Rarely	More Than Once A Day	More Than Once A Day	Rarely	Rarely	Rarely	Once A Week	Rarely	Rarely
Slums	2000000000	Boys	1998	14 Years	Secondary (6th to 8th Standard)		Semi Pucca	Yes	Yes		1	Electricity		LPG		1					0	0	1	1	1	0	0	1	0	0	1	1	1	1	1	1	0	0	0	0	Rarely	Once A Day	More Than Once A Day	Rarely	Rarely	Rarely	Never	Rarely	More Than Once A Day
Slums	2000000000	Boys	1997	15 Years	Secondary (6th to 8th Standard)		Pucca	Yes	No		1	Electricity		LPG		0					0	0	1	0	1	0	0	1	1	0	1	1	1	1	1	1	0	0	0	0	Rarely	Rarely	More Than Once A Day	Rarely	Rarely	Never	Never	Never	Never
Slums	2000000000	Girls	1996	12 Years	Higher Secondary (9th to 10th Standard)		Pucca	Yes	No		1	Electricity		LPG		1					0	0	1	1	1	0	1	1	0	1	1	1	0	1	1	1	0	0	0	0	Once A Week	Rarely	More Than Once A Day	Rarely	Rarely	Rarely	Once A Week	Rarely	Never
Slums	2000000000	Boys	1999	12 Years	Secondary (6th to 8th Standard)		Pucca	Yes	Yes		2	Electricity		LPG		0					0	0	1	0	1	0	1	1	0	1	1	1	1	1	1	1	0	0	0	0	Rarely	More Than Once A Day	More Than Once A Day	Never	Never	Never	Rarely	Rarely	Never
Slums	2000000000	Boys	1998	13 Years	Secondary (6th to 8th Standard)		Pucca	Yes	Yes		2	Electricity		LPG		1					0	1	1	1	1	0	0	1	1	1	1	1	1	1	1	1	0	0	0	0	Once A Day	Once A Day	More Than Once A Day	Once A Day	Rarely	Rarely	Once A Week	Rarely	Never
Slums	2100000000	Girls	1998	13 Years	Primary (Up to 5th Standard)		Kutcha	Yes	No		1	Electricity		LPG		0					0	0	1	0	1	0	0	1	0	0	0	1	0	1	0	1	0	0	0	0	Once A Day	Never	More Than Once A Day	Rarely	Once A Day	Rarely	Rarely	Rarely	Never
Slums	2000000000	Boys	1998	12 Years	Primary (Up to 5th Standard)		Kutcha	Yes	No		1	Electricity		LPG		0					0	0	1	1	1	0	0	1	0	0	1	1	1	1	1	1	0	0	0	0	Rarely	Once A Day	More Than Once A Day	Rarely	Rarely	Rarely	Rarely	Rarely	Once A Day
Slums	2000000000	Boys	1996	15 Years	Higher Secondary (9th to 10th Standard)		Pucca	Yes	Yes		1	Electricity		LPG		1					0	0	1	0	1	0	1	1	1	1	1	1	1	1	1	1	0	0	0	0	Once A Day	Never	More Than Once A Day	Once A Week	Once A Week	Never	Once A Week	Never	Never
Slums	2100000000	Girls	1997	14 Years	Higher Secondary (9th to 10th Standard)		Pucca	Yes	No		2	Electricity		LPG		1					0	0	1	0	1	0	0	1	1	1	1	1	1	1	1	1	0	0	0	0	Rarely	Rarely	Rarely	Rarely	Rarely	Rarely	Rarely	Rarely	Rarely
Slums	2100000000	Girls	1999	12 Years	Secondary (6th to 8th Standard)		Pucca	Yes	Yes		1	Electricity		LPG		0					0	0	1	1	1	0	1	1	0	0	1	1	0	1	0	1	0	1	0	0	More Than Once A Day	Never	More Than Once A Day	Rarely	Rarely	Rarely	Once A Day	Once A Day	Once A Day
Slums	2000000000	Girls	1998	13 Years	Higher Secondary (9th to 10th Standard)		Semi Pucca	Yes	No		1	Electricity		Kerosene		0					0	1	1	0	1	0	0	1	0	0	1	1	0	1	0	1	0	0	0	0	Rarely	Rarely	More Than Once A Day	Never	Rarely	Rarely	Rarely	Never	Never
Slums	2000000000	Girls	1999	12 Years	Secondary (6th to 8th Standard)		Pucca	Yes	Yes		1	Electricity		LPG		0					0	1	0	0	0	1	0	1	0	1	1	1	1	1	0	1	0	0	0	0	Once A Day	Rarely	More Than Once A Day	Rarely	Rarely	Rarely	Once A Day	Rarely	Never
Slums	2100000000	Girls	1998	13 Years	Secondary (6th to 8th Standard)		Pucca	Yes	No		1	Electricity		Wood		0					0	0	1	0	1	0	0	1	0	1	1	1	0	0	0	1	0	0	0	0	Rarely	Rarely	More Than Once A Day	Rarely	Rarely	Rarely	Rarely	Rarely	Rarely
Slums	2100000000	Boys	1999	12 Years	Primary (Up to 5th Standard)		Semi Pucca	Yes	No		2	Electricity		Kerosene		0					0	0	1	0	1	0	0	1	0	0	1	1	0	0	1	1	0	0	0	0	Rarely	Never	More Than Once A Day	Rarely	Rarely	Never	Never	Never	Rarely
Slums	2100000000	Boys	1997	14 Years	Secondary (6th to 8th Standard)		Pucca	Yes	No		3	Electricity		LPG		1					0	1	1	1	1	0	0	0	1	1	1	1	1	1	1	1	0	0	0	0	Once A Day	Rarely	More Than Once A Day	Rarely	Rarely	Rarely	Rarely	Rarely	Rarely
Slums	2100000000	Boys	1996	15 Years	Higher Secondary (9th to 10th Standard)		Semi Pucca	Yes	No		1	Electricity		LPG		0					0	1	1	1	1	0	1	0	0	1	1	1	0	1	1	1	0	0	0	0	Rarely	Rarely	More Than Once A Day	More Than Once A Day	Rarely	Never	Once A Day	Never	Never
Slums	2100000000	Girls	1997	14 Years	Illiterate		Kutcha	Yes	No	0		Electricity		LPG		1					0	0	1	0	0	1	0	1	1	0	0	1	0	1	1	1	0	0	0	0	Rarely	Rarely	More Than Once A Day	Rarely	Rarely	Rarely	Rarely	Rarely	Once A Day
Slums	2100000000	Girls	1997	14 Years	Secondary (6th to 8th Standard)		Pucca	Yes	No		2	Electricity		LPG		0					0	0	1	1	1	0	0	1	0	0	1	1	1	1	0	1	0	1	0	0	Rarely	Rarely	More Than Once A Day	Once A Day	Once A Day	Rarely	Rarely	Rarely	Never
Slums	2100000000	Boys	1997	14 Years	Secondary (6th to 8th Standard)		Pucca	Yes	No	0		Electricity		LPG		0					0	0	1	1	0	0	0	1	0	1	1	1	1	1	1	1	0	0	0	0	Rarely	Rarely	More Than Once A Day	Rarely	Never	Never	Never	Never	Never
Slums	2100000000	Girls	1998	13 Years	Higher Secondary (9th to 10th Standard)		Kutcha	Yes	No		1	Electricity		LPG		0					0	0	1	0	1	0	1	1	0	0	1	1	0	1	0	1	0	0	0	0	Rarely	Once A Day	More Than Once A Day	Rarely	Rarely	Rarely	Rarely	Rarely	Rarely
Slums	2100000000	Boys	1998	13 Years	Secondary (6th to 8th Standard)		Pucca	Yes	No		2	Electricity		LPG		1					0	0	1	1	1	0	0	1	1	1	1	1	1	1	0	1	0	0	0	0	Rarely	Rarely	More Than Once A Day	Once A Day	Once A Day	Never	Once A Day	Never	Never
Slums	2000000000	Girls	1996	15 Years	Senior Secondary (11th to 12th Standard)		Semi Pucca	Yes	Yes		1	Electricity		LPG		1					0	0	1	1	1	0	0	1	0	1	0	1	0	1	0	0	0	0	0	0	Rarely	Rarely	More Than Once A Day	Rarely	Rarely	Rarely	Rarely	Rarely	Rarely
Slums	2100000000	Boys	1997	14 Years	Secondary (6th to 8th Standard)		Semi Pucca	Yes	No		1	Electricity		LPG		1					0	0	1	1	1	0	0	1	0	0	1	1	0	1	0	1	0	0	0	0	Rarely	Rarely	More Than Once A Day	Rarely	Rarely	Rarely	Never	Rarely	Never
Slums	2100000000	Boys	1997	14 Years	Higher Secondary (9th to 10th Standard)		Semi Pucca	Yes	No		3	Electricity		LPG		1					0	0	1	1	1	0	0	1	1	1	1	1	1	1	1	1	0	1	0	0	Once A Day	More Than Once A Day	Once A Day	More Than Once A Day	Once A Day	Once A Day	Once A Day	Once A Day	Once A Day
Slums	2000000000	Girls	1998	13 Years	Secondary (6th to 8th Standard)		Pucca	Yes	No		1	Electricity		LPG		0					0	1	1	0	0	0	0	1	0	0	1	1	0	1	0	1	0	0	0	0	Once A Day	More Than Once A Day	Once A Day	Rarely	Rarely	Rarely	Once A Day	Never	Once A Day
Slums	2000000000	Boys	1999	12 Years	Primary (Up to 5th Standard)		Pucca	Yes	No		1	Electricity		LPG		0					0	0	1	0	1	0	0	1	1	1	1	1	1	1	1	1	0	0	0	0	Rarely	Rarely	More Than Once A Day	Rarely	Rarely	Rarely	Never	Rarely	Never
Slums	2100000000	Girls	1995	15 Years	Secondary (6th to 8th Standard)		Pucca	Yes	Yes		2	Electricity		LPG		0					0	0	1	1	1	0	1	1	0	0	1	1	0	0	1	1	0	0	0	0	Once A Day	Rarely	Rarely	Rarely	Rarely	Rarely	Rarely	Rarely	Rarely
Slums	2000000000	Girls	1997	14 Years	Higher Secondary (9th to 10th Standard)		Semi Pucca	Yes	No		2	Electricity		LPG		1					0	0	1	1	1	0	0	0	0	1	1	1	1	1	1	1	0	0	0	0	Once A Day	Once A Week	More Than Once A Day	Never	Once A Week	Rarely	Once A Day	Rarely	Rarely
Slums	2000000000	Boys	1998	13 Years	Higher Secondary (9th to 10th Standard)		Semi Pucca	Yes	Yes		1	Electricity		LPG		1					0	0	1	0	1	0	0	1	0	0	0	1	0	1	0	1	0	0	0	0	Once A Week	Once A Week	More Than Once A Day	Rarely	Rarely	Rarely	Once A Week	Never	Rarely
Slums	2100000000	Girls	1999	12 Years	Secondary (6th to 8th Standard)		Pucca	Yes	No	0		Electricity		LPG		1					0	0	1	1	0	0	1	1	0	0	1	1	1	1	1	1	0	0	0	0	Rarely	More Than Once A Day	More Than Once A Day	Rarely	Rarely	Rarely	Rarely	Rarely	More Than Once A Day
Slums	2100000000	Boys	1999	12 Years	Secondary (6th to 8th Standard)		Semi Pucca	Yes	No		1	Electricity		LPG			0				0	0	1	1	1	0	1	1	0	0	0	1	0	0	0	1	0	0	0	0	Once A Day	Once A Day	Once A Day	Rarely	Rarely	Rarely	Rarely	Rarely	Rarely
Slums	2000000000	Girls	1997	14 Years	Higher Secondary (9th to 10th Standard)		Semi Pucca	Yes	Yes		2	Electricity		LPG		0					0	0	1	1	1	0	1	1	0	1	1	1	1	1	0	1	0	0	0	0	Rarely	Once A Day	More Than Once A Day	Rarely	Rarely	Once A Week	Rarely	Rarely	Rarely
Slums	2000000000	Boys	1996	15 Years	Senior Secondary (11th to 12th Standard)		Pucca	Yes	Yes		1	Electricity		LPG		1					0	0	0	0	1	0	1	1	0	0	1	1	0	0	0	1	0	0	0	0	Rarely	Once A Day	More Than Once A Day	Never	Never	Never	Never	Never	Never
Slums	2000000000	Girls	1996	15 Years	Senior Secondary (11th to 12th Standard)		Semi Pucca	Yes	No		2	Electricity		LPG		0					0	0	1	0	1	0	0	1	1	1	1	1	1	1	1	1	0	0	0	0	Rarely	Rarely	Once A Day	Rarely	Rarely	Rarely	Rarely	Rarely	Rarely
Slums	2000000000	Boys	1997	14 Years	Secondary (6th to 8th Standard)		Semi Pucca	Yes	No		2	Electricity		LPG		1					0	1	1	1	1	0	0	1	0	1	1	1	1	1	1	1	0	0	0	0	Once A Week	Once A Week	More Than Once A Day	Rarely	Rarely	Rarely	Once A Week	Never	Never
Slums	2000000000	Girls	1999	12 Years	Secondary (6th to 8th Standard)		Semi Pucca	Yes	Yes		2	Electricity		LPG		1					0	1	1	0	1	0	1	1	1	1	1	1	1	1	1	1	0	0	0	0	Once A Week	Once A Day	More Than Once A Day	Rarely	Rarely	Rarely	Rarely	Never	Never
Slums	2100000000	Girls	1996	15 Years	Higher Secondary (9th to 10th Standard)		Pucca	Yes	Yes	1		Electricity		LPG		1					0	0	0	0	0	0	0	1	0	1	1	1	1	1	1	1	0	0	0	0	Rarely	Rarely	Once A Day	Rarely	Rarely	Rarely	Rarely	Rarely	Rarely
Slums	2000000000	Boys	1998	14 Years	Higher Secondary (9th to 10th Standard)		Kutcha	Yes	Yes		1	Electricity		LPG		0					0	0	1	0	1	0	1	1	0	1	1	1	0	1	0	1	0	0	0	0	Rarely	Never	More Than Once A Day	Rarely	Never	Never	Never	Rarely	Never
Slums	2000000000	Boys	1996	15 Years	Secondary (6th to 8th Standard)		Pucca	Yes	Yes	1		Electricity		LPG		1					0	0	1	1	1	0	1	1	1	1	1	1	1	1	1	1	0	0	0	0	Rarely	Rarely	Rarely	Rarely	Rarely	Rarely	Rarely	Rarely	Rarely
Slums	2000000000	Girls	1997	14 Years	Secondary (6th to 8th Standard)		Semi Pucca	Yes	No		0	Electricity		LPG			1				0	0	1	1	1	0	0	1	0	0	1	1	0	1	0	1	0	0	0	0	Rarely	Never	More Than Once A Day	Rarely	Rarely	Rarely	Never	Rarely	Never
Slums	2100000000	Girls	1997	14 Years	Higher Secondary (9th to 10th Standard)		Semi Pucca	Yes	No		1	Electricity		LPG		0					0	0	1	1	1	0	1	1	0	0	1	1	0	1	0	1	0	1	0	0	Once A Day	Rarely	More Than Once A Day	Rarely	Rarely	Rarely	Rarely	Rarely	Rarely
Slums	2000000000	Boys	1998	13 Years	Secondary (6th to 8th Standard)		Semi Pucca	Yes	No		1	Electricity		LPG		0					0	0	1	1	1	0	0	1	0	1	1	1	0	1	0	1	0	0	0	0	Rarely	Rarely	More Than Once A Day	Rarely	Rarely	Rarely	Never	Rarely	Never
Slums	2000000000	Girls	1998	13 Years	Secondary (6th to 8th Standard)		Semi Pucca	Yes	Yes		1	Electricity		LPG		0					0	0	1	0	1	0	0	1	1	1	0	1	1	1	1	1	0	0	0	0	Rarely	Once A Day	Once A Day	Rarely	Rarely	Rarely	Rarely	Rarely	Rarely
Slums	2000000000	Girls	1999	12 Years	Primary (Up to 5th Standard)		Semi Pucca	Yes	Yes		2	Electricity		LPG		0					0	0	1	1	1	0	1	1	0	1	1	1	1	1	0	1	0	0	0	0	Rarely	Rarely	More Than Once A Day	Rarely	Rarely	Rarely	Rarely	Rarely	Rarely
Slums	2000000000	Boys	1999	12 Years	Secondary (6th to 8th Standard)		Pucca	Yes	Yes	1		Electricity		LPG		1					0	1	1	1	1	0	1	1	1	0	1	1	1	1	0	1	0	0	0	0	Once A Week	Once A Day	Rarely	Never	Rarely	Rarely	Rarely	Rarely	Rarely
Slums	2000000000	Girls	1999	12 Years	Secondary (6th to 8th Standard)		Semi Pucca	Yes	Yes		1	Electricity		LPG		1					0	0	1	1	1	0	0	1	0	0	1	1	1	1	1	1	0	0	0	0	Rarely	Rarely	More Than Once A Day	More Than Once A Day	Rarely	Once A Week	Never	Rarely	Rarely
Slums	2100000000	Boys	1997	13 Years	Secondary (6th to 8th Standard)		Pucca	Yes	Yes		2	Electricity		LPG			0				0	0	0	0	1	0	0	1	1	1	0	1	1	1	0	0	0	0	0	0	More Than Once A Day	Rarely	More Than Once A Day	Rarely	Rarely	Rarely	Rarely	Rarely	Rarely
Slums	2100000000	Boys	1997	14 Years	Higher Secondary (9th to 10th Standard)		Kutcha	No	No		2	Electricity		Kerosene			0				0	0	0	0	0	0	1	1	0	0	0	1	1	1	0	1	0	0	0	0	More Than Once A Day	More Than Once A Day	More Than Once A Day	Rarely	Rarely	Rarely	Rarely	Rarely	Rarely
Slums	2100000000	Boys	1995	15 Years	Discontinued Studies	6	Pucca	Yes	No		1	Electricity		LPG		0					0	0	1	0	1	0	1	1	0	0	1	1	1	1	1	1	0	0	0	0	Once A Day	Once A Day	More Than Once A Day	Rarely	Rarely	Rarely	Rarely	Rarely	Rarely
Slums	2100000000	Boys	1999	12 Years	Primary (Up to 5th Standard)		Pucca	Yes	No		2	Electricity		LPG		0					0	1	1	0	1	0	0	1	1	0	1	0	0	1	0	1	0	0	0	0	Rarely	Rarely	More Than Once A Day	Rarely	Rarely	Rarely	Rarely	Rarely	Rarely
Slums	2100000000	Boys	1997	14 Years	Secondary (6th to 8th Standard)		Pucca	Yes	No		2	Electricity		Kerosene		0					0	0	0	0	1	0	0	1	0	0	0	1	0	0	0	1	0	0	0	0	More Than Once A Day	More Than Once A Day	More Than Once A Day	Rarely	Rarely	Rarely	Rarely	Rarely	Rarely
Slums	2000000000	Boys	1997	14 Years	Secondary (6th to 8th Standard)		Pucca	Yes	Yes		1	Electricity		LPG		1					1	0	1	1	1	0	1	1	0	1	1	1	1	1	1	1	0	0	0	0	Rarely	Rarely	Once A Day	Rarely	Rarely	Rarely	Rarely	Rarely	Rarely
Slums	2000000000	Boys	1997	14 Years	Secondary (6th to 8th Standard)		Pucca	No	No		1	Electricity		LPG		0					0	0	1	1	1	0	1	1	0	1	1	0	0	1	0	1	0	0	0	0	Rarely	Rarely	More Than Once A Day	Rarely	Rarely	Rarely	Rarely	Rarely	Rarely
Slums	2000000000	Girls	1999	12 Years	Secondary (6th to 8th Standard)		Pucca	Yes	Yes		2	Electricity		LPG		1					0	0	1	0	1	0	1	1	0	0	1	1	0	1	0	1	0	0	0	0	Rarely	Rarely	More Than Once A Day	Rarely	Rarely	Never	Never	Never	Never
Slums	2000000000	Boys	1998	13 Years	Primary (Up to 5th Standard)		Kutcha	No	No		1	Electricity		LPG		0					0	0	1	0	1	0	0	1	0	0	1	1	0	1	0	1	0	0	0	0	Rarely	Rarely	More Than Once A Day	Never	Rarely	Rarely	Rarely	Rarely	Rarely
Slums	2100000000	Girls	1999	12 Years	Secondary (6th to 8th Standard)		Pucca	Yes	Yes	2		Electricity		LPG		1					0	1	1	1	1	0	1	1	0	1	1	1	1	1	1	1	1	1	0	0	More Than Once A Day	Rarely	More Than Once A Day	Rarely	Rarely	Rarely	Rarely	Rarely	Rarely
Slums	2000000000	Girls	1999	12 Years	Secondary (6th to 8th Standard)		Kutcha	Yes	No		1	Electricity		LPG		0					0	0	1	0	1	0	1	1	0	0	1	1	1	1	1	1	0	0	0	0	Rarely	Rarely	More Than Once A Day	Rarely	Rarely	Rarely	Never	Never	Rarely
Slums	2100000000	Girls	1998	13 Years	Secondary (6th to 8th Standard)		Pucca	Yes	Yes	1		Electricity		LPG		1					0	0	1	0	1	0	0	1	0	0	1	1	1	1	1	1	0	0	0	0	Rarely	Once A Day	Once A Day	Rarely	Rarely	Rarely	Rarely	Rarely	Rarely
Slums	2100000000	Girls	1999	12 Years	Secondary (6th to 8th Standard)		Semi Pucca	Yes	Yes		1	Electricity		Kerosene		1					0	1	1	1	1	0	1	1	0	0	1	1	1	1	0	1	0	1	0	0	Rarely	Rarely	More Than Once A Day	Rarely	Rarely	Never	Never	Never	Never
Slums	2100000000	Boys	1999	12 Years	Secondary (6th to 8th Standard)		Semi Pucca	No	No		2	Electricity		LPG			0				0	1	1	1	1	0	0	1	0	1	1	1	1	1	0	1	0	0	0	0	More Than Once A Day	More Than Once A Day	More Than Once A Day	Rarely	Rarely	Rarely	Rarely	Never	Never
Slums	2000000000	Girls	1999	12 Years	Secondary (6th to 8th Standard)		Pucca	No	No		2	Electricity		Wood		1					0	0	1	0	1	0	1	1	0	1	1	1	0	1	1	0	0	0	0	0	Once A Week	Once A Week	Once A Day	Rarely	Never	Rarely	Rarely	Rarely	Rarely
Slums	2100000000	Boys	1997	14 Years	Higher Secondary (9th to 10th Standard)		Pucca	Yes	No		1	Electricity		Kerosene		0					0	0	1	1	0	1	0	1	0	0	1	1	0	1	0	0	0	0	0	0	Rarely	Never	More Than Once A Day	Rarely	Rarely	Rarely	Never	Never	Never
Slums	2100000000	Boys	1998	13 Years	Secondary (6th to 8th Standard)		Pucca	Yes	No		1	Electricity		Kerosene				0			0	0	1	0	1	0	1	1	1	0	1	0	0	1	0	0	0	0	0	0	Rarely	Rarely	Rarely	Rarely	Rarely	Rarely	Rarely	Rarely	Rarely
Slums	2000000000	Boys	1999	12 Years	Primary (Up to 5th Standard)		Pucca	Yes	No		1	Electricity		LPG		0					0	0	1	0	1	0	0	1	0	1	1	1	1	1	0	1	0	0	0	0	Rarely	Rarely	More Than Once A Day	Rarely	Rarely	Rarely	Rarely	Rarely	Rarely
Slums	2100000000	Girls	1997	14 Years	Secondary (6th to 8th Standard)		Pucca	Yes	Yes		2	Electricity		LPG		0					0	0	1	1	1	0	0	1	1	1	1	1	1	1	1	1	0	0	0	0	Rarely	Rarely	Rarely	Rarely	Rarely	Rarely	Rarely	Rarely	Rarely
Slums	2000000000	Boys	1997	14 Years	Secondary (6th to 8th Standard)		Pucca	Yes	No		0	Electricity		LPG		1					0	1	1	1	0	0	1	1	1	1	0	1	1	0	0	1	0	1	0	0	Rarely	Rarely	More Than Once A Day	Rarely	Rarely	Rarely	Never	Rarely	Rarely
Slums	2000000000	Boys	1997	13 Years	Secondary (6th to 8th Standard)		Semi Pucca	Yes	Yes		1	Electricity		LPG		1					0	0	1	1	1	0	0	1	1	1	1	1	1	1	1	1	0	0	0	0	Once A Week	Once A Week	More Than Once A Day	Rarely	Rarely	Rarely	Once A Week	Rarely	Rarely
Slums	2100000000	Boys	1997	14 Years	Higher Secondary (9th to 10th Standard)		Semi Pucca	Yes	No		1	Electricity		LPG				0			0	0	0	0	1	0	1	1	0	1	1	0	0	1	0	1	0	0	0	0	Once A Day	Once A Day	More Than Once A Day	Once A Day	Rarely	Never	Rarely	Rarely	Never
Slums	2000000000	Girls	1996	15 Years	Higher Secondary (9th to 10th Standard)		Pucca	Yes	No		2	Electricity		LPG		0					0	1	1	0	0	0	0	1	0	0	1	1	1	1	0	1	0	0	0	0	Once A Day	Once A Day	More Than Once A Day	Rarely	Rarely	Rarely	Rarely	Rarely	Rarely
Slums	2100000000	Girls	1999	12 Years	Secondary (6th to 8th Standard)		Pucca	Yes	No		1	Electricity		LPG		0					0	0	1	1	1	0	0	1	0	1	1	1	1	1	1	0	0	0	0	0	More Than Once A Day	Rarely	Once A Day	Rarely	Once A Day	Rarely	Once A Day	Rarely	Rarely
Slums	2100000000	Girls	1999	12 Years	Secondary (6th to 8th Standard)		Kutcha	Yes	No		2	Electricity		LPG		0					0	0	1	1	1	0	1	1	0	1	1	1	1	1	0	1	0	0	0	0	Rarely	Rarely	Once A Day	Rarely	Rarely	Rarely	Rarely	Rarely	Rarely
Slums	2000000000	Boys	1999	12 Years	Primary (Up to 5th Standard)		Pucca	Yes	Yes		1	Electricity		LPG		1					0	0	1	1	1	0	0	1	0	1	1	1	1	1	0	1	0	0	0	0	Rarely	Rarely	Once A Day	Rarely	Rarely	Rarely	Rarely	Rarely	Rarely
Slums	2100000000	Girls	1998	13 Years	Secondary (6th to 8th Standard)		Pucca	Yes	Yes		2	Electricity		LPG		0					0	0	1	1	1	0	0	1	0	0	1	1	1	1	0	0	1	0	0	0	More Than Once A Day	Never	More Than Once A Day	Never	Never	Never	Rarely	Never	Never
Slums	2000000000	Girls	1999	12 Years	Primary (Up to 5th Standard)		Pucca	Yes	No		1	Electricity		LPG		0					0	0	1	1	1	0	1	1	1	0	1	1	0	1	0	1	0	0	0	0	More Than Once A Day	More Than Once A Day	More Than Once A Day	Once A Week	Rarely	Rarely	Rarely	Rarely	Rarely
Slums	2100000000	Boys	1998	13 Years	Secondary (6th to 8th Standard)		Pucca	Yes	No		1	Electricity		LPG			0				0	1	1	0	1	0	0	1	1	0	1	1	1	1	1	1	0	0	0	0	More Than Once A Day	More Than Once A Day	More Than Once A Day	Rarely	Rarely	Rarely	Rarely	Rarely	Rarely
Slums	2100000000	Boys	1997	14 Years	Higher Secondary (9th to 10th Standard)		Pucca	Yes	No		1	Electricity		LPG		0					0	1	1	1	1	0	0	1	0	0	0	1	0	1	0	0	0	0	0	0	Rarely	Rarely	More Than Once A Day	Rarely	Rarely	Rarely	Rarely	Never	Never
Slums	2000000000	Boys	1998	13 Years	Secondary (6th to 8th Standard)		Pucca	Yes	Yes		1	Electricity		LPG		1					0	0	1	0	1	0	0	1	0	0	1	1	1	1	1	1	0	0	0	0	Rarely	Once A Day	More Than Once A Day	Rarely	Rarely	Rarely	Rarely	Rarely	Rarely
Slums	2100000000	Boys	1999	12 Years	Discontinued Studies	5	Pucca	Yes	Yes		2	Electricity		LPG		0					0	0	1	1	1	0	0	1	1	1	1	1	1	1	1	1	0	0	0	0	Rarely	Rarely	Rarely	Rarely	Rarely	Rarely	Rarely	Rarely	Rarely
Slums	2000000000	Girls	1999	12 Years	Primary (Up to 5th Standard)		Semi Pucca	Yes	Yes		1	Electricity		LPG		1					0	1	1	1	1	0	1	1	1	1	1	1	1	1	1	1	0	0	0	0	More Than Once A Day	Never	More Than Once A Day	Rarely	Rarely	Rarely	Rarely	Never	Never
Slums	2000000000	Boys	1999	12 Years	Discontinued Studies	3	Kutcha	No	No		1	Electricity		LPG		0					0	0	1	1	1	1	1	1	1	1	1	1	1	1	1	1	0	0	0	0	Rarely	Rarely	More Than Once A Day	Rarely	Rarely	Never	Once A Week	Never	Rarely
Slums	2100000000	Boys	1998	13 Years	Primary (Up to 5th Standard)		Pucca	Yes	Yes	1		Electricity		LPG		1					0	0	1	1	1	0	1	1	1	1	1	1	1	1	1	1	0	0	0	0	Once A Week	Rarely	Rarely	Rarely	Rarely	Rarely	Rarely	Rarely	Rarely
Slums	2000000000	Boys	1999	12 Years	Primary (Up to 5th Standard)		Kutcha	No	No		1	Electricity		LPG		0					0	0	1	0	1	0	0	1	0	1	1	1	0	0	0	1	0	1	0	0	More Than Once A Day	Rarely	More Than Once A Day	Rarely	Rarely	Never	Rarely	Rarely	Rarely
Slums	2000000000	Boys	1997	14 Years	Secondary (6th to 8th Standard)		Semi Pucca	Yes	No		2	Electricity		LPG		1					0	1	1	1	1	0	0	1	0	1	1	1	1	1	1	1	0	0	0	0	Once A Week	Once A Week	More Than Once A Day	Rarely	Rarely	Rarely	Once A Week	Never	Never
Slums	2000000000	Boys	1998	13 Years	Illiterate		Pucca	Yes	No		2	Electricity		LPG		1					0	1	1	1	1	0	0	1	0	1	1	1	1	1	1	1	0	0	0	0	Rarely	Rarely	Once A Day	Rarely	Rarely	Rarely	Rarely	Rarely	Never
Slums	2000000000	Girls	1999	12 Years	Primary (Up to 5th Standard)		Semi Pucca	Yes	No		1	Electricity		Biogas		1					0	0	1	1	0	1	0	1	0	0	1	0	0	1	0	0	0	0	0	0	Rarely	Rarely	Once A Week	Rarely	Rarely	Rarely	Rarely	Never	Rarely
Slums	2100000000	Girls	1997	14 Years	Higher Secondary (9th to 10th Standard)		Pucca	Yes	No		1	Electricity		Kerosene		1					0	1	0	1	1	0	1	1	0	0	1	0	1	0	0	1	0	0	0	0	Once A Day	More Than Once A Day	More Than Once A Day	Never	Never	Never	Never	Never	Never
Slums	2100000000	Girls	1999	12 Years	Secondary (6th to 8th Standard)		Kutcha	Yes	No		2	Electricity		Coal			1				0	0	1	0	0	1	0	1	0	0	1	1	0	0	0	1	0	1	0	0	Rarely	Rarely	More Than Once A Day	Once A Week	Once A Week	Rarely	Once A Week	Never	Never
Slums	2000000000	Boys	1998	13 Years	Secondary (6th to 8th Standard)		Pucca	Yes	No		1	Electricity		LPG		1					0	0	1	0	1	0	0	1	0	0	1	1	0	1	0	1	0	0	0	0	Rarely	Once A Week	More Than Once A Day	Once A Week	Rarely	Never	Never	Rarely	Never
Slums	2000000000	Girls	1998	13 Years	Secondary (6th to 8th Standard)		Pucca	Yes	No		0	Electricity		LPG		1					0	0	1	1	0	0	1	1	1	1	0	1	0	0	0	0	0	0	0	0	Rarely	Rarely	More Than Once A Day	Rarely	Rarely	Rarely	Rarely	Rarely	Rarely
Slums	2000000000	Girls	1999	12 Years	Primary (Up to 5th Standard)		Pucca	Yes	Yes		2	Electricity		LPG		1					0	0	1	1	1	0	0	1	0	1	0	1	0	1	0	0	0	0	0	0	Once A Day	Rarely	More Than Once A Day	Rarely	Rarely	Rarely	Once A Week	Rarely	Rarely
Slums	2100000000	Boys	1997	13 Years	Secondary (6th to 8th Standard)		Kutcha	No	No	0		Electricity		LPG		0					0	0	1	0	0	1	1	1	0	1	0	1	1	1	1	1	1	0	0	0	Rarely	Rarely	More Than Once A Day	Rarely	Rarely	Rarely	Rarely	Rarely	Rarely
Slums	2000000000	Girls	1999	12 Years	Secondary (6th to 8th Standard)		Pucca	Yes	Yes		1	Electricity		LPG		0					0	0	1	0	1	0	1	1	0	0	1	1	1	1	1	1	0	0	0	0	Rarely	Rarely	Once A Day	Rarely	Rarely	Never	Rarely	Rarely	Never
Slums	2000000000	Girls	1997	14 Years	Secondary (6th to 8th Standard)		Kutcha	No	No		1	Electricity		Kerosene		0					0	0	1	0	1	0	0	1	0	0	0	0	0	1	0	0	0	0	0	0	Rarely	Rarely	More Than Once A Day	Rarely	Rarely	Rarely	Rarely	Never	Rarely
Slums	2000000000	Girls	1999	12 Years	Secondary (6th to 8th Standard)		Kutcha	Yes	No		1	Electricity		LPG		1					0	0	1	1	1	1	1	1	0	0	1	1	1	1	0	1	0	0	0	0	Rarely	Rarely	More Than Once A Day	Never	Rarely	Never	Once A Day	Never	Rarely
Slums	2000000000	Boys	1996	15 Years	Higher Secondary (9th to 10th Standard)		Pucca	Yes	Yes		2	Electricity		LPG		1					0	0	1	1	1	0	1	1	0	1	1	1	1	1	1	1	0	0	0	0	Once A Day	Once A Day	More Than Once A Day	Never	Rarely	Rarely	Once A Week	Rarely	Rarely
Slums	2000000000	Boys	1998	13 Years	Secondary (6th to 8th Standard)		Kutcha	Yes	No		1	Electricity		Charcoal		0					1	0	1	1	1	0	1	1	0	1	1	1	1	1	0	1	0	0	0	0	Once A Day	Once A Day	More Than Once A Day	Rarely	Rarely	Rarely	Rarely	Once A Day	Never
Slums	2000000000	Girls	1996	15 Years	Primary (Up to 5th Standard)		Kutcha	Yes	Yes		1	Electricity		Wood		0					0	0	0	0	1	0	1	1	0	0	0	1	0	1	0	1	0	0	0	0	Once A Week	Rarely	More Than Once A Day	Rarely	Rarely	Rarely	Rarely	Never	Rarely
Slums	2000000000	Boys	1997	14 Years	Secondary (6th to 8th Standard)		Pucca	No	No		1	Electricity		LPG		1					1	0	1	1	1	0	1	1	0	1	1	1	1	1	1	1	0	0	0	0	Rarely	More Than Once A Day	More Than Once A Day	Rarely	Rarely	Rarely	Rarely	Rarely	Rarely
Slums	2000000000	Girls	1998	12 Years	Primary (Up to 5th Standard)		Semi Pucca	No	No		2	Electricity		LPG		0					0	0	1	0	1	0	1	1	1	1	1	1	1	1	1	1	0	0	0	0	Once A Day	Once A Day	More Than Once A Day	Once A Day	Rarely	Rarely	Once A Week	Once A Week	Rarely
Slums	2100000000	Girls	1999	12 Years	Secondary (6th to 8th Standard)		Pucca	Yes	Yes		2	Electricity		LPG		0					0	0	0	1	1	0	0	1	0	0	1	1	0	0	0	0	0	0	0	0	Rarely	Rarely	Rarely	Rarely	Rarely	Rarely	Rarely	Rarely	Rarely
Slums	2100000000	Boys	1997	14 Years	Higher Secondary (9th to 10th Standard)		Pucca	Yes	No		1	Electricity		Charcoal		0					0	0	1	1	1	0	1	1	1	0	1	1	1	0	1	1	1	0	0	0	Rarely	Rarely	More Than Once A Day	Rarely	Rarely	Never	Rarely	Once A Day	Never
Slums	2000000000	Girls	1999	12 Years	Secondary (6th to 8th Standard)		Semi Pucca	Yes	No		1	Electricity		LPG		0					0	0	1	1	1	0	1	1	0	0	1	1	1	1	1	1	0	0	0	0	Rarely	Rarely	More Than Once A Day	Rarely	Rarely	Rarely	Rarely	Rarely	Rarely
Slums	2100000000	Boys	1997	14 Years	Primary (Up to 5th Standard)		Pucca	Yes	Yes	1		Electricity		LPG		1					0	0	1	1	1	0	1	1	1	1	1	1	1	1	1	1	0	0	0	0	Rarely	Rarely	Rarely	Rarely	Rarely	Once A Day	Rarely	Rarely	Rarely
Slums	2000000000	Girls	1999	12 Years	Primary (Up to 5th Standard)		Pucca	Yes	Yes		1	Electricity		LPG		1					0	1	1	1	1	0	1	1	0	1	1	1	1	1	1	1	0	0	0	0	Once A Day	Once A Day	More Than Once A Day	Rarely	Rarely	Rarely	More Than Once A Day	Never	Rarely
Slums	2000000000	Boys	1997	14 Years	Secondary (6th to 8th Standard)		Kutcha	Yes	No		1	Electricity		Kerosene		0					0	0	1	0	1	0	1	1	0	0	1	1	0	1	0	1	0	0	0	0	Once A Day	Rarely	More Than Once A Day	Rarely	Rarely	Rarely	Rarely	Rarely	Rarely
Slums	2000000000	Boys	1996	15 Years	Secondary (6th to 8th Standard)		Pucca	Yes	Yes		2	Electricity		LPG		1					0	0	1	1	1	0	0	1	0	0	1	1	1	1	1	1	0	1	0	0	Rarely	Never	More Than Once A Day	Rarely	Rarely	Rarely	Rarely	Rarely	Rarely
Slums	2000000000	Girls	1997	14 Years	Higher Secondary (9th to 10th Standard)		Semi Pucca	Yes	Yes		1	Electricity		LPG		0					0	1	1	0	1	0	1	1	0	1	1	1	1	1	0	1	0	0	0	0	Once A Week	Once A Week	More Than Once A Day	Rarely	Rarely	Rarely	Once A Week	Never	Once A Week
Slums	2000000000	Boys	1998	13 Years	Secondary (6th to 8th Standard)		Pucca	Yes	Yes		1	Electricity		LPG		0					0	1	1	1	1	0	0	1	0	0	1	1	1	1	0	1	0	0	0	0	Rarely	More Than Once A Day	More Than Once A Day	Never	Rarely	Never	Never	Rarely	Never
Slums	2100000000	Boys	1997	14 Years	Higher Secondary (9th to 10th Standard)		Pucca	Yes	Yes		1	Electricity		LPG		1					0	0	1	0	1	0	0	1	1	1	1	1	1	1	1	1	0	1	0	0	Once A Day	More Than Once A Day	More Than Once A Day	Rarely	Rarely	Rarely	Rarely	Never	Never
Slums	2000000000	Boys	1999	12 Years	Primary (Up to 5th Standard)		Pucca	Yes	No		3	Electricity		LPG		1					0	0	1	1	1	0	0	1	0	0	1	1	1	1	0	1	0	0	0	0	Rarely	Rarely	More Than Once A Day	Rarely	Rarely	Rarely	Never	Once A Week	Never
Slums	2100000000	Boys	1998	13 Years	Secondary (6th to 8th Standard)		Pucca	No	Yes		2	Electricity		LPG		0					1	1	1	0	1	0	0	1	0	1	1	1	0	1	0	1	0	0	0	0	Rarely	More Than Once A Day	More Than Once A Day	Rarely	Rarely	Rarely	Rarely	Rarely	Rarely
Slums	2100000000	Girls	1996	15 Years	Higher Secondary (9th to 10th Standard)		Pucca	Yes	Yes		2	Electricity		LPG		0					0	0	1	1	1	0	1	1	0	1	1	1	1	1	0	1	1	0	0	0	Rarely	Rarely	More Than Once A Day	Rarely	Rarely	Rarely	More Than Once A Day	Rarely	Rarely
Slums	2000000000	Girls	1999	12 Years	Primary (Up to 5th Standard)		Pucca	Yes	Yes		2	Electricity		LPG		0					0	0	1	1	1	0	1	1	0	1	0	1	1	1	1	1	0	0	0	0	Once A Day	Once A Day	More Than Once A Day	Never	Rarely	Rarely	Rarely	Rarely	Rarely
Slums	2000000000	Boys	1999	12 Years	Secondary (6th to 8th Standard)		Semi Pucca	Yes	No		2	Electricity		LPG		1					0	0	0	1	1	0	1	1	1	1	1	1	1	1	1	1	0	0	0	0	Rarely	More Than Once A Day	More Than Once A Day	Rarely	Rarely	Rarely	Once A Week	Once A Week	Once A Week
Slums	2000000000	Girls	1999	12 Years	Secondary (6th to 8th Standard)		Pucca	Yes	Yes		2	Electricity		LPG		1					0	0	1	1	1	0	1	1	1	1	1	1	1	1	1	1	0	0	0	0	Once A Week	Rarely	More Than Once A Day	Once A Day	Once A Week	Once A Week	Never	Once A Week	Rarely
Slums	2000000000	Boys	1998	13 Years	Secondary (6th to 8th Standard)		Pucca	Yes	Yes		1	Electricity		LPG		1					0	1	1	1	1	0	1	1	0	1	1	1	1	1	1	1	0	0	0	0	Rarely	Once A Day	Once A Day	Rarely	Rarely	Rarely	Rarely	Rarely	Rarely
Slums	2100000000	Girls	1998	13 Years	Primary (Up to 5th Standard)		Kutcha	No	No		1	Electricity		LPG		0					0	0	1	0	1	0	0	1	0	1	0	1	1	1	0	0	0	0	0	0	Rarely	More Than Once A Day	More Than Once A Day	Rarely	Rarely	Rarely	Rarely	Rarely	Rarely
Slums	2000000000	Boys	1999	12 Years	Primary (Up to 5th Standard)		Semi Pucca	Yes	No		1	Electricity		LPG		0					0	1	1	0	1	0	0	1	1	0	1	1	1	1	1	1	0	0	0	0	Once A Day	Once A Week	More Than Once A Day	Rarely	Rarely	Rarely	Rarely	Rarely	Never
Slums	2000000000	Girls	1998	13 Years	Secondary (6th to 8th Standard)		Pucca	Yes	No		1	Electricity		LPG		1					0	0	1	1	1	0	1	1	0	0	1	1	1	1	1	1	0	0	0	0	Rarely	Rarely	More Than Once A Day	Never	Never	Never	Once A Day	Never	Never
Slums	2100000000	Girls	1999	12 Years	Secondary (6th to 8th Standard)		Pucca	Yes	No		1	Electricity		LPG		0					0	1	1	1	1	0	0	0	0	1	0	1	1	1	0	1	0	0	0	0	Rarely	Rarely	More Than Once A Day	Rarely	Rarely	Rarely	Rarely	Rarely	Rarely
Slums	2000000000	Boys	1995	15 Years	Senior Secondary (11th to 12th Standard)		Semi Pucca	Yes	No		2	Electricity		LPG		1					0	0	1	1	1	0	0	1	0	0	1	1	1	1	0	1	0	0	0	0	Rarely	Rarely	More Than Once A Day	Once A Day	Never	Once A Day	Never	Never	Never
Slums	2100000000	Boys	1998	13 Years	Secondary (6th to 8th Standard)		Pucca	Yes	Yes		2	Electricity		LPG				0			0	0	1	0	1	0	1	1	0	0	0	1	0	1	0	1	0	0	0	0	Rarely	Rarely	More Than Once A Day	Rarely	Never	Rarely	More Than Once A Day	Never	Rarely
Slums	2000000000	Boys	1996	15 Years	Higher Secondary (9th to 10th Standard)		Pucca	Yes	No		1	Electricity		LPG		0					0	0	1	0	1	0	0	1	0	1	0	1	1	1	0	1	0	0	0	0	Once A Week	Rarely	More Than Once A Day	Rarely	More Than Once A Day	Rarely	Rarely	Rarely	Once A Week
Slums	2100000000	Girls	1996	15 Years	Higher Secondary (9th to 10th Standard)		Pucca	Yes	Yes		2	Electricity		LPG		0					0	0	0	1	0	1	1	1	0	0	1	1	0	0	0	0	0	0	0	0	Rarely	More Than Once A Day	More Than Once A Day	Rarely	Rarely	Rarely	Rarely	Rarely	Never
Slums	2000000000	Girls	1999	12 Years	Primary (Up to 5th Standard)		Pucca	Yes	No		1	Electricity		LPG		1					0	0	1	0	1	0	0	1	0	0	1	1	0	1	0	1	0	0	0	0	Once A Week	Rarely	More Than Once A Day	Rarely	More Than Once A Day	Never	Never	Rarely	Never
Slums	2000000000	Boys	1999	13 Years	Primary (Up to 5th Standard)		Semi Pucca	Yes	Yes		1	Electricity		LPG		1					0	0	1	0	1	0	1	1	1	1	1	1	1	1	1	1	0	0	0	0	Rarely	Rarely	More Than Once A Day	More Than Once A Day	Rarely	Rarely	Never	Rarely	Rarely
Slums	2000000000	Boys	1997	14 Years	Higher Secondary (9th to 10th Standard)		Pucca	Yes	Yes		1	Electricity		LPG		1					0	0	1	1	1	0	1	1	0	1	1	1	1	1	0	1	0	0	0	0	Once A Day	More Than Once A Day	More Than Once A Day	More Than Once A Day	Rarely	Once A Day	Never	Never	Never
Slums	2100000000	Boys	1996	15 Years	Secondary (6th to 8th Standard)		Pucca	Yes	Yes		2	Electricity		LPG		0					0	0	1	0	1	0	1	1	1	0	1	1	1	1	1	1	0	0	0	0	Rarely	Rarely	Rarely	Rarely	Rarely	Rarely	Rarely	Rarely	Rarely
Slums	2100000000	Girls	1998	13 Years	Secondary (6th to 8th Standard)		Pucca	Yes	No		2	Electricity		LPG		1					0	0	1	0	1	0	0	1	0	1	1	1	1	1	0	1	0	0	0	0	Rarely	More Than Once A Day	More Than Once A Day	Rarely	Rarely	Rarely	Rarely	Rarely	Rarely
Slums	2000000000	Boys	1999	12 Years	Higher Secondary (9th to 10th Standard)		Pucca	Yes	Yes		2	Electricity		LPG		1					0	0	1	0	1	0	0	1	0	0	1	1	1	1	1	1	0	0	0	0	Rarely	Never	More Than Once A Day	Rarely	Rarely	Rarely	Rarely	Never	Never
Slums	2000000000	Boys	1999	12 Years	Secondary (6th to 8th Standard)		Semi Pucca	Yes	No		0	Electricity		LPG		0					0	0	1	0	1	0	1	1	0	1	1	1	0	1	1	1	0	0	0	0	Rarely	Once A Week	More Than Once A Day	Once A Week	Once A Week	Rarely	Rarely	Never	Never
Slums	2000000000	Boys	1998	13 Years	Higher Secondary (9th to 10th Standard)		Semi Pucca	Yes	No		1	Electricity		LPG			1				0	0	1	0	1	0	0	1	0	1	1	1	1	1	1	1	0	0	0	0	Rarely	Rarely	More Than Once A Day	Rarely	Rarely	Rarely	Rarely	Rarely	Rarely
Slums	2000000000	Boys	1997	14 Years	Higher Secondary (9th to 10th Standard)		Pucca	Yes	No		2	Electricity		LPG		1					0	1	1	1	1	0	0	1	1	1	1	1	0	1	0	1	0	0	0	0	Once A Week	Once A Week	More Than Once A Day	Rarely	Once A Week	Once A Week	Rarely	Never	Never
Slums	2100000000	Girls	1996	15 Years	Secondary (6th to 8th Standard)		Pucca	Yes	No	1		Electricity		LPG		0					0	0	1	1	1	0	1	1	0	0	0	1	1	1	0	1	1	0	0	0	More Than Once A Day	More Than Once A Day	More Than Once A Day	Rarely	Rarely	Rarely	Rarely	Rarely	Rarely
Slums	2100000000	Boys	1998	13 Years	Higher Secondary (9th to 10th Standard)		Pucca	No	No		1	Electricity		LPG		1					0	0	0	0	0	0	0	1	0	0	1	0	0	0	0	0	0	0	0	0	Rarely	Rarely	More Than Once A Day	Rarely	Rarely	Rarely	Rarely	Rarely	Rarely
Slums	2000000000	Girls	1998	12 Years	Primary (Up to 5th Standard)		Semi Pucca	No	No		1	Electricity		Kerosene		0					0	0	0	0	1	0	0	1	0	0	1	1	0	0	0	0	0	0	0	0	Rarely	Rarely	More Than Once A Day	Rarely	Rarely	Rarely	Rarely	Rarely	Rarely
Slums	2100000000	Girls	1999	12 Years	Secondary (6th to 8th Standard)		Pucca	Yes	Yes		2	Electricity		LPG		1					0	0	1	1	1	0	0	1	1	1	0	1	1	1	1	1	0	0	0	0	Rarely	Rarely	Rarely	Rarely	Rarely	Rarely	Rarely	Rarely	Rarely
Slums	2100000000	Girls	1999	12 Years	Secondary (6th to 8th Standard)		Pucca	Yes	Yes		2	Electricity		LPG		1					0	1	1	1	1	0	0	1	0	1	1	1	0	1	0	1	0	0	0	0	More Than Once A Day	More Than Once A Day	Once A Day	Rarely	Rarely	Rarely	Rarely	Rarely	Rarely
Slums	2000000000	Girls	1997	14 Years	Secondary (6th to 8th Standard)		Pucca	Yes	No		2	Electricity		LPG		0					0	0	1	1	1	0	0	1	1	1	1	1	1	1	1	1	0	0	0	0	Rarely	Never	More Than Once A Day	Rarely	Rarely	Rarely	Never	Never	Rarely
Slums	2000000000	Girls	1999	12 Years	Secondary (6th to 8th Standard)		Pucca	Yes	Yes		1	Electricity		LPG		0					0	0	0	0	1	0	1	1	1	0	0	1	1	1	0	1	1	0	0	0	Rarely	More Than Once A Day	More Than Once A Day	Rarely	Rarely	Rarely	Rarely	Rarely	Rarely
Slums	2000000000	Boys	1996	15 Years	Secondary (6th to 8th Standard)		Semi Pucca	Yes	Yes		2	Electricity		LPG		1					0	0	1	1	1	0	1	1	1	1	1	1	1	1	1	1	0	0	0	0	Rarely	Once A Week	More Than Once A Day	Once A Week	Once A Week	Once A Week	Once A Day	Once A Day	More Than Once A Day
Slums	2100000000	Boys	1999	12 Years	Secondary (6th to 8th Standard)		Pucca	Yes	Yes		2	Electricity		LPG			0				0	0	0	0	1	0	0	1	0	0	0	1	0	0	1	1	0	0	0	0	Rarely	More Than Once A Day	More Than Once A Day	Rarely	Rarely	Rarely	Never	Rarely	Rarely
Slums	2000000000	Girls	1998	13 Years	Higher Secondary (9th to 10th Standard)		Pucca	Yes	Yes		2	Electricity		LPG		1					0	1	1	1	1	0	0	1	0	0	1	1	1	1	1	1	0	0	0	0	Rarely	Never	More Than Once A Day	Rarely	Rarely	Rarely	Rarely	Rarely	Rarely
Slums	2000000000	Girls	1998	13 Years	Higher Secondary (9th to 10th Standard)		Pucca	Yes	Yes		2	Electricity		LPG		0					0	0	1	0	1	0	1	1	1	1	1	1	1	1	1	1	0	0	0	0	Once A Day	Once A Day	More Than Once A Day	Rarely	Rarely	Rarely	Once A Week	Rarely	Rarely
Slums	2000000000	Girls	1996	15 Years	Senior Secondary (11th to 12th Standard)		Pucca	Yes	No		1	Electricity		Electricity		0					0	1	1	1	1	0	0	1	0	1	1	1	1	1	1	1	0	0	0	0	Rarely	Rarely	More Than Once A Day	Rarely	Rarely	Rarely	Rarely	Rarely	Rarely
Slums	2100000000	Boys	1997	14 Years	Secondary (6th to 8th Standard)		Pucca	Yes	Yes		2	Electricity		LPG		0					0	0	1	0	0	0	1	0	0	1	1	1	1	1	1	1	0	0	0	0	Rarely	Rarely	Rarely	Rarely	Rarely	Rarely	Rarely	Rarely	Rarely
Slums	2000000000	Girls	1999	12 Years	Secondary (6th to 8th Standard)		Semi Pucca	No	No		1	Electricity		LPG		0					0	0	1	0	1	0	0	1	0	0	0	0	0	0	0	1	0	0	0	0	Rarely	Rarely	Once A Day	Rarely	Rarely	Rarely	Rarely	Never	Rarely
Slums	2000000000	Girls	1999	12 Years	Secondary (6th to 8th Standard)		Pucca	Yes	No		2	Electricity		LPG		0					0	0	1	1	1	0	1	1	0	0	1	1	1	1	1	1	0	0	0	0	Rarely	Rarely	More Than Once A Day	Rarely	Rarely	Rarely	Never	Rarely	Never
Slums	2100000000	Girls	1997	14 Years	Primary (Up to 5th Standard)		Kutcha	Yes	Yes		1	Electricity		Kerosene		0					0	0	1	0	1	0	1	1	0	1	1	0	0	0	1	0	0	0	0	0	Once A Day	Rarely	More Than Once A Day	Once A Week	Rarely	Never	Once A Week	Never	Never
Slums	2000000000	Boys	1996	15 Years	Higher Secondary (9th to 10th Standard)		Pucca	Yes	Yes		1	Electricity		LPG		1					0	0	1	1	1	0	1	1	0	0	1	1	0	1	0	1	0	0	0	0	Once A Day	Once A Day	More Than Once A Day	Rarely	Rarely	Rarely	Once A Day	Once A Day	Once A Day
Slums	2100000000	Boys	1999	12 Years	Discontinued Studies	5	Pucca	Yes	Yes		2	Electricity		LPG			0				0	0	0	0	1	0	1	1	0	0	0	0	0	1	0	1	0	0	0	0	More Than Once A Day	More Than Once A Day	More Than Once A Day	Never	Never	Never	Never	Never	Never
Slums	2000000000	Boys	1998	13 Years	Higher Secondary (9th to 10th Standard)		Pucca	Yes	Yes		2	Electricity		LPG		1					0	1	1	1	1	0	0	1	1	0	1	1	1	1	1	1	0	0	0	0	Rarely	Once A Day	More Than Once A Day	Once A Week	Once A Day	Rarely	Rarely	Rarely	Rarely
Slums	2000000000	Boys	1998	13 Years	Higher Secondary (9th to 10th Standard)		Kutcha	Yes	No		1	Electricity		LPG		1					0	0	1	1	1	0	1	1	0	1	1	1	0	1	0	1	0	1	0	0	Once A Day	Rarely	Once A Day	Rarely	Rarely	Rarely	Never	Rarely	Rarely
Slums	2000000000	Boys	1997	14 Years	Higher Secondary (9th to 10th Standard)		Pucca	Yes	Yes		1	Electricity		LPG		0					0	0	1	1	1	0	1	1	1	1	1	1	1	1	1	1	0	0	0	0	Once A Week	Once A Week	More Than Once A Day	Rarely	Rarely	Rarely	Once A Week	Rarely	Rarely
Slums	2000000000	Girls	1997	14 Years	Higher Secondary (9th to 10th Standard)		Semi Pucca	Yes	No		1	Electricity		LPG		0					0	0	1	1	1	0	0	1	0	0	0	1	0	1	0	1	0	1	0	0	Once A Day	Never	More Than Once A Day	Rarely	Rarely	Rarely	Rarely	Rarely	Rarely
Slums	2100000000	Girls	1997	14 Years	Secondary (6th to 8th Standard)		Kutcha	No	No		1	Electricity		LPG		0					0	0	1	0	1	0	0	1	1	0	0	1	0	0	0	1	0	0	0	0	Rarely	Rarely	More Than Once A Day	Rarely	Rarely	Rarely	Rarely	Rarely	Rarely
Slums	2000000000	Girls	1996	15 Years	Secondary (6th to 8th Standard)		Kutcha	Yes	No		1	Electricity		LPG		1					0	0	1	1	1	0	0	1	0	0	1	1	1	1	1	1	0	0	0	0	Rarely	Never	More Than Once A Day	Rarely	Rarely	Rarely	Rarely	Rarely	Rarely
Slums	2000000000	Boys	1997	14 Years	Higher Secondary (9th to 10th Standard)		Pucca	Yes	No		2	Electricity		LPG		0					0	0	1	0	1	0	0	1	0	0	0	1	1	1	0	1	0	0	0	0	Once A Week	Once A Week	More Than Once A Day	Rarely	Rarely	Rarely	Once A Week	Rarely	Rarely
Slums	2000000000	Girls	1999	12 Years	Primary (Up to 5th Standard)		Semi Pucca	Yes	No		1	Electricity		LPG			0				0	0	1	0	0	0	0	1	0	0	0	0	0	0	0	0	0	0	0	0	Once A Week	Rarely	Once A Day	Rarely	Rarely	Never	Never	Never	Never
Slums	2000000000	Boys	1996	15 Years	Higher Secondary (9th to 10th Standard)		Kutcha	Yes	No		2	Electricity		LPG		0	0				0	0	1	1	1	0	0	1	0	0	1	1	0	1	0	1	0	0	0	0	Rarely	Rarely	More Than Once A Day	More Than Once A Day	Rarely	Never	Never	Rarely	Rarely
Slums	2100000000	Boys	1999	12 Years	Secondary (6th to 8th Standard)		Semi Pucca	Yes	No		1	Electricity		LPG			0				0	0	1	0	0	0	0	1	1	0	1	1	1	1	0	1	0	1	0	0	Once A Day	Rarely	More Than Once A Day	Once A Week	Once A Day	Rarely	Once A Day	Rarely	Rarely
Slums	2000000000	Boys	1996	15 Years	Secondary (6th to 8th Standard)		Pucca	Yes	Yes		2	Electricity		LPG		0					1	0	1	1	1	0	0	1	0	1	1	1	1	1	1	1	0	0	0	0	Rarely	Once A Day	More Than Once A Day	Rarely	Rarely	Rarely	Rarely	Rarely	Never
Slums	2000000000	Girls	1998	13 Years	Secondary (6th to 8th Standard)		Pucca	Yes	Yes		1	Electricity		LPG		0					0	0	0	1	1	0	0	1	0	0	0	1	1	1	0	1	0	0	0	0	Once A Week	Once A Day	More Than Once A Day	Rarely	Rarely	Rarely	Rarely	Never	Never
Slums	2000000000	Boys	1998	13 Years	Primary (Up to 5th Standard)		Semi Pucca	No	No		1	Electricity		LPG		0					0	0	1	1	1	0	0	1	0	0	0	1	1	1	0	0	0	0	0	0	Rarely	Rarely	Once A Day	Rarely	Rarely	Never	Rarely	Never	Rarely
Slums	2100000000	Boys	1998	13 Years	Secondary (6th to 8th Standard)		Kutcha	Yes	No		2	Electricity		LPG		0					0	0	1	1	1	0	1	1	0	1	1	1	1	1	0	1	0	0	0	0	Rarely	Never	More Than Once A Day	Rarely	Rarely	Rarely	Rarely	Rarely	Rarely
Slums	2000000000	Girls	1996	15 Years	Secondary (6th to 8th Standard)		Semi Pucca	Yes	No		1	Electricity		LPG			0				0	0	1	0	1	0	0	1	0	0	0	1	1	1	0	1	0	0	0	0	Rarely	Rarely	Once A Day	Rarely	Rarely	Rarely	Rarely	Never	Never
Slums	2000000000	Girls	1998	13 Years	Secondary (6th to 8th Standard)		Semi Pucca	Yes	Yes		1	Electricity		LPG		0					0	0	1	0	0	0	0	0	0	1	0	1	1	1	0	1	0	0	0	0	Rarely	Rarely	Once A Day	Rarely	Rarely	Rarely	Never	Never	Never
Slums	2100000000	Girls	1998	13 Years	Higher Secondary (9th to 10th Standard)		Pucca	Yes	Yes		1	Electricity		LPG		0					0	0	1	1	1	1	0	1	0	1	1	1	1	1	0	1	0	0	0	0	Rarely	Rarely	More Than Once A Day	Rarely	Rarely	Rarely	Never	Rarely	Never
Slums	2100000000	Boys	1999	12 Years	Secondary (6th to 8th Standard)		Pucca	Yes	Yes		2	Electricity		LPG		1					0	0	1	1	1	0	1	1	0	1	1	1	0	1	1	0	0	0	0	0	Once A Day	Rarely	More Than Once A Day	Never	Never	Never	Rarely	Never	Never
Slums	2000000000	Boys	1998	13 Years	Secondary (6th to 8th Standard)		Pucca	Yes	No		1	Electricity		LPG		1					0	0	1	1	1	0	1	1	1	0	1	1	1	1	0	1	0	0	0	0	More Than Once A Day	More Than Once A Day	More Than Once A Day	More Than Once A Day	More Than Once A Day	Rarely	Once A Day	Once A Day	Once A Day
Slums	2100000000	Girls	1996	15 Years	Higher Secondary (9th to 10th Standard)		Pucca	Yes	No		1	Electricity		LPG		0					0	0	1	1	1	0	0	0	0	1	0	1	0	1	0	1	0	1	0	0	Once A Day	Rarely	More Than Once A Day	Never	Rarely	Rarely	Once A Day	Never	Once A Day
Slums	2000000000	Girls	1999	12 Years	Secondary (6th to 8th Standard)		Pucca	Yes	No		1	Electricity		LPG		0					0	0	1	1	1	0	0	1	0	1	1	1	1	1	1	1	0	0	0	0	Once A Day	Rarely	More Than Once A Day	Rarely	Rarely	Once A Week	Once A Week	Never	Rarely
Slums	2100000000	Girls	1998	13 Years	Secondary (6th to 8th Standard)		Pucca	Yes	No		2	Electricity		LPG		1					0	0	1	0	1	0	1	1	0	0	1	1	1	1	0	1	0	0	0	0	Rarely	More Than Once A Day	More Than Once A Day	Rarely	Rarely	Rarely	Rarely	Rarely	Rarely
Slums	2100000000	Boys	1996	15 Years	Higher Secondary (9th to 10th Standard)		Pucca	Yes	No		2	Electricity		LPG		1					0	0	1	0	1	0	1	1	1	1	1	1	1	1	1	1	1	1	0	0	Rarely	Rarely	Once A Day	Rarely	Rarely	Rarely	Once A Day	Once A Day	Once A Day
Slums	2000000000	Boys	1998	13 Years	Secondary (6th to 8th Standard)		Kutcha	Yes	No		2	Electricity		LPG		0					0	0	1	0	1	0	1	1	0	1	0	1	0	1	0	1	0	0	0	0	Never	Rarely	More Than Once A Day	Never	Rarely	Never	Never	Never	Rarely
Slums	2100000000	Boys	1997	14 Years	Higher Secondary (9th to 10th Standard)		Pucca	Yes	No		2	Electricity		LPG		1					0	1	1	1	1	0	1	1	1	0	1	1	1	1	1	1	0	0	0	0	Rarely	Never	Rarely	Rarely	Rarely	Rarely	More Than Once A Day	Rarely	Rarely
Slums	2000000000	Girls	1999	12 Years	Secondary (6th to 8th Standard)		Kutcha	Yes	No		1	Electricity		LPG		0					0	0	0	0	1	0	0	1	0	0	1	1	1	1	1	1	0	0	0	0	Rarely	Rarely	More Than Once A Day	Rarely	Rarely	Rarely	Rarely	Never	Rarely
Slums	2000000000	Boys	1997	14 Years	Secondary (6th to 8th Standard)		Pucca	Yes	Yes		2	Electricity		LPG		1					1	1	1	1	1	0	0	1	1	0	1	1	1	1	1	1	0	0	0	0	Once A Week	Once A Week	More Than Once A Day	Rarely	Rarely	Rarely	Rarely	Rarely	Rarely
Slums	2100000000	Boys	1999	12 Years	Secondary (6th to 8th Standard)		Kutcha	No	No		2	Electricity		LPG		0					0	0	1	0	1	0	1	0	0	1	0	1	0	1	1	1	0	0	0	0	Once A Day	Rarely	More Than Once A Day	Rarely	Once A Week	Once A Week	Rarely	Rarely	Never
Slums	2100000000	Girls	1999	12 Years	Secondary (6th to 8th Standard)		Kutcha	Yes	No		1	Electricity		Wood		1					0	0	1	0	1	0	0	1	0	0	0	1	0	0	0	1	0	0	0	0	Once A Day	More Than Once A Day	More Than Once A Day	Rarely	Once A Day	Rarely	Rarely	Rarely	Rarely
Slums	2000000000	Boys	1996	15 Years	Higher Secondary (9th to 10th Standard)		Pucca	Yes	No		1	Electricity		LPG		1					0	0	1	1	1	0	0	1	1	1	1	1	1	1	1	1	0	0	0	0	Rarely	Once A Day	More Than Once A Day	Rarely	Rarely	Rarely	Rarely	Rarely	Rarely
Slums	2000000000	Boys	1998	12 Years	Secondary (6th to 8th Standard)		Pucca	No	No		1	Electricity		LPG		0					0	0	1	0	0	0	0	1	0	0	0	1	0	1	0	0	0	0	0	0	Rarely	Once A Day	More Than Once A Day	Rarely	Rarely	Rarely	Once A Week	Never	Never
Slums	2000000000	Girls	1997	14 Years	Secondary (6th to 8th Standard)		Pucca	Yes	No		1	Electricity		LPG		1					0	0	1	1	1	0	0	1	0	0	1	1	0	1	0	1	0	0	0	0	Rarely	Rarely	Once A Day	Rarely	Rarely	Rarely	Rarely	Never	Never
Slums	2000000000	Boys	1997	14 Years	Secondary (6th to 8th Standard)		Semi Pucca	Yes	No		2	Electricity		LPG		1					0	0	1	1	1	0	0	1	1	1	1	1	1	1	0	1	0	1	0	0	Once A Day	Once A Day	More Than Once A Day	Rarely	Rarely	Rarely	Rarely	Rarely	Rarely
Slums	2000000000	Boys	1999	12 Years	Secondary (6th to 8th Standard)		Semi Pucca	Yes	No		1	Electricity		Kerosene		0					0	0	1	0	1	0	0	1	0	0	1	1	0	1	0	1	0	0	0	0	Rarely	Never	More Than Once A Day	Rarely	Rarely	Rarely	Never	Rarely	Never
Slums	2100000000	Boys	1997	14 Years	Higher Secondary (9th to 10th Standard)		Pucca	Yes	No		2	Electricity		Kerosene		1					0	0	1	1	0	0	1	1	1	0	0	1	0	1	0	1	0	0	0	0	Rarely	Rarely	More Than Once A Day	Rarely	Rarely	Rarely	Rarely	Rarely	Rarely
Slums	2000000000	Boys	1996	15 Years	Higher Secondary (9th to 10th Standard)		Pucca	Yes	No		2	Electricity		LPG		1					0	0	0	1	1	0	0	1	1	1	1	1	1	1	1	1	0	0	0	0	Once A Week	Once A Week	More Than Once A Day	Rarely	Rarely	Never	Once A Week	Never	Rarely
Slums	2000000000	Boys	1996	15 Years	Discontinued Studies	8	Kutcha	Yes	No		1	Electricity		LPG		0					0	0	1	0	1	0	0	1	0	0	0	1	1	0	0	1	0	0	0	0	Rarely	Rarely	More Than Once A Day	Rarely	Rarely	Rarely	Rarely	Once A Day	Never
Slums	2100000000	Girls	1997	14 Years	Higher Secondary (9th to 10th Standard)		Semi Pucca	Yes	No		2	Electricity		LPG		0					0	0	1	0	1	0	0	1	1	1	0	1	0	0	0	1	0	0	0	0	Rarely	Rarely	More Than Once A Day	Rarely	Rarely	Never	Rarely	Rarely	Rarely
Slums	2000000000	Girls	1999	12 Years	Secondary (6th to 8th Standard)		Semi Pucca	Yes	No		2	Electricity		LPG		0					0	1	1	0	1	0	0	1	1	0	1	1	1	1	1	1	0	0	0	0	Once A Day	Rarely	More Than Once A Day	Rarely	Rarely	Never	Rarely	Never	Never
Slums	2100000000	Boys	1998	13 Years	Higher Secondary (9th to 10th Standard)		Pucca	Yes	No		1	Electricity		LPG		1					0	0	1	0	1	0	1	1	1	1	1	1	0	1	1	1	0	1	0	0	Never	Once A Day	More Than Once A Day	Rarely	Never	Never	Never	Once A Day	Never
Slums	2000000000	Boys	1999	12 Years	Primary (Up to 5th Standard)		Semi Pucca	No	No		2	Electricity		LPG		0					0	1	1	1	1	0	1	1	0	0	1	1	1	1	1	1	0	0	0	0	Once A Week	Once A Week	More Than Once A Day	Rarely	Rarely	Rarely	Once A Week	Rarely	Rarely
Slums	2100000000	Girls	1995	15 Years	Higher Secondary (9th to 10th Standard)		Pucca	Yes	Yes		2	Electricity		LPG		0					0	0	0	1	1	0	0	1	0	1	1	1	1	1	1	1	0	0	0	0	Rarely	Rarely	Rarely	Rarely	Rarely	Rarely	Rarely	Rarely	Rarely
Slums	2000000000	Boys	1997	14 Years	Higher Secondary (9th to 10th Standard)		Kutcha	Yes	No		1	Electricity		LPG		0					0	0	1	0	1	0	0	1	1	0	0	1	0	0	0	1	0	0	0	0	Rarely	Rarely	Once A Day	Rarely	Rarely	Rarely	Rarely	Never	Rarely
Slums	2100000000	Boys	1999	12 Years	Secondary (6th to 8th Standard)		Kutcha	Yes	No		1	Electricity		LPG		0					0	0	1	1	1	0	1	1	0	1	1	1	0	1	1	1	0	0	0	0	Rarely	Rarely	Once A Week	Once A Week	Once A Day	Rarely	Never	Rarely	Never
Slums	2100000000	Boys	1998	13 Years	Higher Secondary (9th to 10th Standard)		Pucca	No	No		1	Electricity		LPG		1					0	0	0	0	0	0	0	1	0	0	1	1	0	0	0	0	0	0	0	0	Rarely	Rarely	More Than Once A Day	Rarely	Rarely	Rarely	Rarely	Rarely	Rarely
Slums	2000000000	Girls	1997	14 Years	Higher Secondary (9th to 10th Standard)		Pucca	Yes	No		2	Electricity		LPG		0					0	0	1	0	1	0	0	1	0	0	0	1	1	1	0	1	0	0	0	0	Rarely	Once A Day	More Than Once A Day	Rarely	Rarely	Rarely	Rarely	Rarely	Rarely
Slums	2100000000	Girls	1997	14 Years	Secondary (6th to 8th Standard)		Pucca	Yes	No		2	Electricity		Kerosene		1					0	0	1	0	0	0	1	1	0	0	1	1	0	1	0	0	0	0	0	0	Rarely	Once A Day	More Than Once A Day	Rarely	Rarely	Rarely	Rarely	Rarely	Rarely
Slums	2000000000	Boys	1999	12 Years	Secondary (6th to 8th Standard)		Semi Pucca	Yes	No		2	Electricity		LPG		0					0	0	1	0	1	0	0	1	0	0	0	0	0	1	0	1	0	0	0	0	Once A Day	Once A Day	More Than Once A Day	Rarely	Rarely	Rarely	Never	Never	Never
Slums	2000000000	Girls	1999	12 Years	Primary (Up to 5th Standard)		Pucca	Yes	No		1	Electricity		LPG		0					0	0	1	0	1	0	0	1	0	0	1	1	0	1	0	1	0	0	0	0	Once A Day	More Than Once A Day	More Than Once A Day	More Than Once A Day	Rarely	Never	Never	Rarely	Never
Slums	2100000000	Boys	1998	13 Years	Secondary (6th to 8th Standard)		Pucca	Yes	Yes		2	Electricity		LPG			0				0	1	1	1	1	0	0	1	0	0	0	0	1	0	1	1	1	0	0	0	More Than Once A Day	More Than Once A Day	More Than Once A Day	Rarely	Rarely	Rarely	Rarely	Never	Never
Slums	2000000000	Boys	1998	13 Years	Discontinued Studies	5	Pucca	Yes	No		1	Electricity		LPG		0					0	0	1	1	1	0	1	1	1	1	0	0	1	0	1	0	1	0	0	0	Rarely	Rarely	More Than Once A Day	Rarely	Rarely	Rarely	Rarely	Rarely	Rarely
Slums	2000000000	Girls	1996	15 Years	Primary (Up to 5th Standard)		Pucca	Yes	No		1	Electricity		Kerosene		0					0	1	1	0	1	0	0	1	0	0	1	1	0	1	0	1	1	0	0	0	Rarely	Never	More Than Once A Day	Never	Never	Rarely	Never	Never	Never
Slums	2000000000	Boys	1998	14 Years	Higher Secondary (9th to 10th Standard)		Pucca	Yes	Yes		1	Electricity		LPG		0					0	0	1	1	1	0	1	1	0	1	1	1	1	1	1	1	0	0	0	0	Rarely	Rarely	More Than Once A Day	Rarely	Rarely	Never	Never	Rarely	Rarely
Slums	2100000000	Girls	1998	13 Years	Secondary (6th to 8th Standard)		Pucca	Yes	Yes		2	Electricity		LPG		1					0	0	0	1	1	0	0	1	0	1	1	1	1	0	0	0	0	0	0	0	Rarely	Never	Rarely	Rarely	Rarely	Rarely	Never	Never	Never
Slums	2000000000	Boys	1996	15 Years	Higher Secondary (9th to 10th Standard)		Semi Pucca	Yes	No		1	Electricity		LPG		1					0	1	1	1	1	0	1	1	0	0	1	1	0	1	0	1	0	0	0	0	Rarely	Rarely	Once A Day	Rarely	Never	Rarely	Rarely	Rarely	Rarely
Slums	2000000000	Girls	1999	12 Years	Secondary (6th to 8th Standard)		Semi Pucca	Yes	No		2	Electricity		LPG		0					0	1	1	1	1	0	0	1	1	1	0	1	0	1	1	0	0	0	0	0	Rarely	Rarely	More Than Once A Day	Rarely	Rarely	Rarely	Once A Week	Rarely	Never
Slums	2000000000	Boys	1999	12 Years	Secondary (6th to 8th Standard)		Semi Pucca	Yes	Yes		1	Electricity		LPG		0					0	0	1	0	1	0	0	1	0	0	0	1	1	0	1	1	0	0	0	0	Once A Day	Rarely	More Than Once A Day	Rarely	Once A Week	Rarely	Once A Week	Rarely	Never
Slums	2000000000	Girls	1998	13 Years	Secondary (6th to 8th Standard)		Pucca	Yes	Yes		1	Electricity		LPG		0					0	0	1	1	1	0	0	1	0	0	1	1	0	1	0	1	0	0	0	0	Rarely	Rarely	More Than Once A Day	Rarely	Rarely	Rarely	Never	Never	Rarely
Slums	2000000000	Girls	1996	15 Years	Higher Secondary (9th to 10th Standard)		Pucca	Yes	Yes		1	Electricity		LPG		0					0	0	1	0	1	0	0	1	0	0	1	1	0	1	0	1	1	0	0	0	Rarely	Rarely	More Than Once A Day	Rarely	Rarely	Rarely	Rarely	Rarely	Rarely
Slums	2000000000	Boys	1997	14 Years	Higher Secondary (9th to 10th Standard)		Pucca	Yes	Yes		2	Electricity		LPG		1					0	1	1	1	1	0	0	1	1	1	1	1	1	1	1	1	0	0	0	0	Rarely	Once A Week	More Than Once A Day	Rarely	Rarely	Rarely	Once A Week	Never	Never
Slums	2000000000	Girls	1998	12 Years	Discontinued Studies	5	Semi Pucca	Yes	No		1	Electricity		LPG		0					0	0	1	0	1	0	0	1	1	0	0	1	0	0	0	0	0	0	0	0	Once A Week	Once A Week	More Than Once A Day	Rarely	Rarely	Rarely	Once A Week	Rarely	Never
Slums	2000000000	Girls	1999	12 Years	Secondary (6th to 8th Standard)		Semi Pucca	Yes	No		0	Electricity		LPG		1					0	0	1	1	1	0	1	1	0	1	1	1	0	1	0	1	0	0	0	0	Rarely	Rarely	More Than Once A Day	Rarely	Rarely	Rarely	Never	Rarely	Never
Slums	2000000000	Boys	1999	12 Years	Secondary (6th to 8th Standard)		Kutcha	Yes	No		1	Electricity		LPG		0					0	0	1	0	1	0	0	1	0	0	1	1	0	0	0	1	0	0	0	0	Rarely	Rarely	Never	Rarely	Rarely	More Than Once A Day	Never	Never	Never
Slums	2100000000	Boys	1996	15 Years	Senior Secondary (11th to 12th Standard)		Pucca	Yes	No		2	Electricity		Wood		1					0	0	1	0	1	0	0	1	0	0	0	1	0	1	0	1	0	0	0	0	Rarely	Once A Day	More Than Once A Day	Rarely	Rarely	Rarely	Rarely	Rarely	Rarely
Slums	2000000000	Girls	1996	15 Years	Illiterate		Pucca	Yes	No		1	Electricity		Wood		0					0	0	1	0	1	0	0	1	0	0	0	1	1	1	1	0	0	0	0	0	Rarely	Once A Day	Rarely	Rarely	Rarely	Rarely	Rarely	Rarely	Rarely
Slums	2000000000	Boys	1998	13 Years	Secondary (6th to 8th Standard)		Semi Pucca	Yes	No		0	Electricity		LPG		0					0	0	1	1	1	0	1	1	0	0	1	1	1	1	1	1	0	0	0	0	Once A Week	Rarely	More Than Once A Day	More Than Once A Day	Rarely	Never	Never	Never	Never
Slums	2100000000	Boys	1999	12 Years	Secondary (6th to 8th Standard)		Pucca	Yes	No		3	Electricity		Electricity		1					0	1	1	1	0	0	0	1	0	1	1	1	0	0	1	1	0	0	0	0	Once A Week	Rarely	More Than Once A Day	Once A Week	Rarely	Rarely	Once A Week	Rarely	Rarely
Slums	2000000000	Boys	1998	13 Years	Discontinued Studies	3	Pucca	Yes	Yes	2		Electricity		LPG		1					0	0	1	0	1	0	1	1	0	0	1	1	1	1	0	1	0	0	0	0	Once A Day	More Than Once A Day	More Than Once A Day	Rarely	Rarely	Never	Never	Never	Never
Slums	2000000000	Boys	1996	15 Years	Discontinued Studies	3	Kutcha	No	No		1	Electricity		Wood		0					0	0	0	0	0	1	0	1	0	0	1	1	0	1	1	1	0	0	0	0	Never	Never	Once A Day	Rarely	Rarely	Never	Never	Never	Never
Slums	2000000000	Girls	1998	13 Years	Secondary (6th to 8th Standard)		Semi Pucca	Yes	Yes		1	Electricity		LPG		0					0	1	1	1	1	0	0	1	0	0	1	1	1	1	1	1	0	0	0	0	Once A Week	Rarely	More Than Once A Day	Never	Once A Week	Rarely	Once A Week	Rarely	Never
Slums	2000000000	Boys	1997	14 Years	Higher Secondary (9th to 10th Standard)		Kutcha	Yes	No		1	Electricity		Kerosene		0					0	0	1	1	1	0	1	1	0	1	1	1	0	1	0	1	0	0	0	0	Once A Week	Never	More Than Once A Day	Rarely	Rarely	Rarely	Never	Rarely	Never
Slums	2000000000	Girls	1997	14 Years	Secondary (6th to 8th Standard)		Semi Pucca	Yes	Yes		1	Electricity		LPG		0					0	0	1	1	1	0	0	1	0	0	0	1	0	1	0	1	0	0	0	0	Once A Week	Once A Week	More Than Once A Day	Never	Never	Never	Rarely	Never	Rarely
Slums	2000000000	Girls	1996	15 Years	Senior Secondary (11th to 12th Standard)		Pucca	Yes	No		1	Electricity		LPG		0					0	1	1	1	1	0	0	1	0	0	0	1	1	1	0	1	0	0	0	0	Rarely	Once A Week	More Than Once A Day	Once A Week	Rarely	Never	Never	Never	Never
Slums	2100000000	Girls	1999	12 Years	Secondary (6th to 8th Standard)		Pucca	Yes	Yes		2	Electricity		LPG		1					0	0	1	1	0	0	1	1	0	0	1	1	1	1	1	1	0	0	0	0	Rarely	More Than Once A Day	More Than Once A Day	Rarely	Rarely	Rarely	Rarely	Rarely	Rarely
Slums	2000000000	Girls	1999	12 Years	Secondary (6th to 8th Standard)		Pucca	Yes	Yes		1	Electricity		LPG		1					0	0	1	1	1	0	1	1	0	0	1	1	1	1	1	1	0	0	0	0	Rarely	Never	More Than Once A Day	Rarely	Rarely	Rarely	Never	Never	Never
Slums	2000000000	Girls	1996	15 Years	Higher Secondary (9th to 10th Standard)		Pucca	Yes	Yes	1		Electricity		LPG		0					0	0	1	0	1	0	1	1	0	1	1	1	1	1	1	1	0	0	0	0	Once A Week	Rarely	More Than Once A Day	Rarely	Rarely	Rarely	Rarely	Rarely	Rarely
Slums	2000000000	Boys	1999	12 Years	Secondary (6th to 8th Standard)		Kutcha	No	Yes		1	Electricity		Kerosene		0					0	0	1	0	1	0	1	1	0	0	1	1	0	1	0	0	0	0	0	0	Rarely	Once A Week	More Than Once A Day	Never	Once A Week	Never	Never	Never	Never
Slums	2000000000	Girls	1999	12 Years	Secondary (6th to 8th Standard)		Semi Pucca	Yes	No		2	Electricity		LPG		0					0	0	0	0	1	0	1	1	1	1	1	1	1	1	1	1	0	0	0	0	Once A Week	Once A Week	Once A Week	Once A Week	Once A Week	Once A Week	Once A Day	Once A Week	Once A Day
Slums	2000000000	Girls	1999	12 Years	Secondary (6th to 8th Standard)		Pucca	Yes	No		2	Electricity		LPG		1					0	1	1	1	1	0	0	1	1	1	1	1	1	1	1	1	0	0	0	0	Rarely	Rarely	More Than Once A Day	Rarely	Rarely	Rarely	Rarely	Rarely	Rarely
Slums	2000000000	Girls	1999	12 Years	Primary (Up to 5th Standard)		Semi Pucca	No	No		2	Electricity		LPG		0					0	0	1	0	1	0	0	0	0	0	0	1	0	1	0	1	0	0	0	0	Once A Week	Never	More Than Once A Day	Rarely	Rarely	Rarely	Never	Never	Rarely
Slums	2000000000	Boys	1998	13 Years	Discontinued Studies	4	Kutcha	Yes	No		0	Electricity		LPG		1					0	0	1	0	1	0	1	1	1	0	0	1	1	1	1	1	0	0	0	0	Once A Day	Once A Day	More Than Once A Day	Rarely	Rarely	Rarely	Once A Day	Never	Rarely
Slums	2100000000	Boys	1999	12 Years	Secondary (6th to 8th Standard)		Pucca	Yes	No		1	Electricity		LPG		0					0	0	1	0	1	0	1	1	0	1	1	1	1	1	0	1	0	1	0	0	Rarely	Rarely	More Than Once A Day	Rarely	Rarely	Rarely	Rarely	Never	Rarely
Slums	2000000000	Girls	1998	12 Years	Primary (Up to 5th Standard)		Pucca	Yes	Yes		2	Electricity		LPG		1					0	1	1	1	1	0	1	1	0	1	1	1	1	1	1	1	0	0	0	0	Once A Week	Once A Week	More Than Once A Day	Once A Day	Never	Rarely	Once A Week	Rarely	Rarely
Slums	2000000000	Girls	1999	12 Years	Secondary (6th to 8th Standard)		Pucca	Yes	Yes		1	Electricity		LPG		1					0	0	1	1	1	0	1	1	0	1	1	0	0	1	0	1	0	1	0	0	More Than Once A Day	Never	More Than Once A Day	Rarely	Rarely	Rarely	Rarely	Rarely	Rarely
Slums	2100000000	Boys	1998	13 Years	Secondary (6th to 8th Standard)		Semi Pucca	No	Yes		1	Electricity		LPG		0					1	1	1	1	1	0	1	1	1	0	1	1	1	1	0	1	1	0	0	0	Rarely	Once A Day	More Than Once A Day	Rarely	Once A Day	Rarely	Rarely	Rarely	Never
Slums	2100000000	Boys	1997	14 Years	Secondary (6th to 8th Standard)		Pucca	No	No		2	Electricity		Kerosene		0					0	0	0	0	0	0	0	1	0	0	1	1	0	0	0	1	1	0	0	0	More Than Once A Day	More Than Once A Day	More Than Once A Day	Rarely	Rarely	Rarely	Rarely	Rarely	Rarely
Slums	2000000000	Girls	1998	13 Years	Primary (Up to 5th Standard)		Kutcha	Yes	No		1	Electricity		LPG		1					0	0	1	0	1	0	1	1	1	0	1	1	1	1	1	1	0	0	0	0	Once A Week	Rarely	More Than Once A Day	Rarely	Rarely	Once A Week	Never	Rarely	Once A Week
Slums	2000000000	Girls	1996	15 Years	Higher Secondary (9th to 10th Standard)		Pucca	Yes	Yes		1	Electricity		LPG		0					0	0	0	0	1	0	0	1	0	0	1	1	0	1	0	1	0	0	0	0	Rarely	Once A Week	More Than Once A Day	Rarely	Rarely	Rarely	Rarely	Never	Rarely
Slums	2100000000	Girls	1997	15 Years	Higher Secondary (9th to 10th Standard)		Kutcha	Yes	No		1	Electricity		LPG		1					0	0	1	1	1	1	0	0	0	0	1	1	1	0	0	1	0	0	0	0	Rarely	Once A Day	More Than Once A Day	Rarely	Rarely	Rarely	Rarely	Rarely	Never
Slums	2100000000	Boys	1996	15 Years	Higher Secondary (9th to 10th Standard)		Pucca	Yes	Yes		2	Electricity		LPG		1					0	0	1	1	1	0	0	1	1	0	1	1	1	1	1	1	0	0	0	0	Rarely	Rarely	Rarely	Rarely	Rarely	Rarely	Rarely	Rarely	Rarely
Slums	2000000000	Boys	1999	12 Years	Primary (Up to 5th Standard)		Pucca	Yes	Yes		1	Electricity		LPG		1					0	0	1	1	1	0	1	1	1	1	1	1	1	1	1	1	0	0	0	0	Rarely	Once A Day	More Than Once A Day	Rarely	Rarely	Rarely	Rarely	Rarely	Rarely
Slums	2100000000	Boys	1998	13 Years	Higher Secondary (9th to 10th Standard)		Pucca	Yes	No		1	Electricity		LPG		0					0	0	1	0	1	0	0	1	0	0	0	1	0	0	0	1	0	0	0	0	Rarely	Rarely	Once A Day	Rarely	Rarely	Rarely	Rarely	Rarely	Rarely
Slums	2000000000	Girls	1996	15 Years	Senior Secondary (11th to 12th Standard)		Semi Pucca	Yes	Yes		1	Electricity		LPG		0					0	1	1	0	1	0	0	1	0	1	1	1	1	1	1	1	0	0	0	0	More Than Once A Day	More Than Once A Day	More Than Once A Day	Rarely	Rarely	Rarely	Rarely	Never	Never
Slums	2100000000	Girls	1999	12 Years	Secondary (6th to 8th Standard)		Pucca	Yes	No		1	Electricity		LPG		1					0	0	1	1	1	0	0	1	0	0	1	1	1	1	0	1	0	0	0	0	Rarely	Never	More Than Once A Day	Rarely	Rarely	Rarely	Rarely	Rarely	Never
Slums	2100000000	Girls	1997	14 Years	Secondary (6th to 8th Standard)		Pucca	Yes	No		1	Electricity		Kerosene		0					0	0	1	0	1	0	1	1	0	1	1	1	1	1	1	1	0	0	0	0	Rarely	Once A Day	More Than Once A Day	Rarely	Rarely	Rarely	Rarely	Rarely	Rarely
Slums	2000000000	Boys	1996	15 Years	Discontinued Studies	6	Kutcha	Yes	No		1	Electricity		LPG		0					0	0	1	1	1	0	1	1	0	0	1	1	0	1	0	1	0	0	0	0	Rarely	Rarely	More Than Once A Day	Rarely	Rarely	Rarely	Rarely	Rarely	Rarely
Slums	2000000000	Boys	1996	15 Years	Higher Secondary (9th to 10th Standard)		Pucca	Yes	No		0	Electricity		LPG		1					0	0	1	0	1	0	0	1	1	0	1	1	1	1	1	1	0	0	0	0	Rarely	Rarely	More Than Once A Day	Rarely	Rarely	Rarely	Rarely	Rarely	Never
Slums	2000000000	Girls	1997	14 Years	Secondary (6th to 8th Standard)		Pucca	No	No	1		Electricity		LPG		0					0	0	1	0	1	0	0	1	1	0	0	1	0	0	0	0	0	0	0	0	Once A Week	Once A Week	More Than Once A Day	Rarely	Rarely	Rarely	Once A Week	Rarely	Rarely
Slums	2000000000	Girls	1998	12 Years	Primary (Up to 5th Standard)		Pucca	Yes	No		2	Electricity		LPG		0					0	0	1	0	0	0	0	1	0	0	1	0	0	0	0	1	0	0	0	0	Rarely	Rarely	More Than Once A Day	Rarely	Once A Day	Never	Rarely	Rarely	Never
Slums	2000000000	Boys	1996	15 Years	Higher Secondary (9th to 10th Standard)		Pucca	No	No	0		Electricity		Kerosene		0					0	0	1	0	1	0	0	1	0	0	0	1	0	1	0	1	0	0	0	0	More Than Once A Day	Never	More Than Once A Day	Never	Rarely	Rarely	Never	Never	Never
Slums	2000000000	Boys	1998	13 Years	Secondary (6th to 8th Standard)		Pucca	No	No		1	Electricity		LPG		1					0	0	1	1	1	0	0	1	0	1	1	1	1	1	1	1	0	0	0	0	More Than Once A Day	Rarely	More Than Once A Day	Rarely	Rarely	Rarely	Never	Never	Rarely
Slums	2000000000	Boys	1998	13 Years	Secondary (6th to 8th Standard)		Semi Pucca	Yes	No		1	Electricity		LPG		0					0	0	1	0	1	0	0	1	0	1	1	0	0	1	0	1	0	0	0	0	Once A Day	Rarely	More Than Once A Day	Rarely	Rarely	Rarely	Rarely	Rarely	Rarely
Slums	2000000000	Girls	1999	12 Years	Secondary (6th to 8th Standard)		Pucca	Yes	Yes		0	Electricity		Electricity	on the railway track	1					0	0	1	1	1	0	0	1	0	1	0	1	1	1	0	1	0	1	0	0	Rarely	Rarely	More Than Once A Day	Rarely	Rarely	Rarely	Rarely	Rarely	Never
Slums	2000000000	Boys	1997	14 Years	Secondary (6th to 8th Standard)		Kutcha	Yes	No		1	Electricity		Other	heeter	0					0	0	1	0	0	1	0	1	1	0	1	1	0	1	0	1	0	0	0	0	Once A Week	Once A Week	More Than Once A Day	Once A Week	Once A Week	Rarely	Never	Never	Never
Slums	2000000000	Boys	1996	15 Years	Secondary (6th to 8th Standard)		Semi Pucca	Yes	No		1	Electricity		Kerosene				1			0	0	1	1	1	0	0	1	0	0	1	1	0	1	0	1	0	0	0	0	Rarely	Rarely	More Than Once A Day	Rarely	Rarely	Rarely	Rarely	Rarely	Rarely
Slums	2100000000	Boys	1999	12 Years	Secondary (6th to 8th Standard)		Kutcha	Yes	No		2	Electricity		LPG		0					0	0	1	1	1	0	0	1	0	0	0	1	1	1	1	1	0	0	0	0	Once A Week	Rarely	Once A Day	Rarely	Rarely	Rarely	Rarely	Never	Rarely
Slums	2100000000	Girls	1996	15 Years	Secondary (6th to 8th Standard)		Kutcha	Yes	No		2	Electricity		LPG		0					0	0	0	1	1	0	0	1	0	0	0	1	0	1	0	1	0	0	0	0	Rarely	Rarely	More Than Once A Day	Rarely	Rarely	Never	Rarely	Rarely	Rarely
Slums	2000000000	Girls	1996	15 Years	Secondary (6th to 8th Standard)		Kutcha	Yes	Yes		1	Electricity		LPG		0					0	0	1	1	1	0	0	1	0	0	1	1	1	1	0	1	0	1	0	0	Rarely	Rarely	Once A Day	Never	Never	Once A Day	Rarely	Never	Rarely
Slums	2000000000	Boys	1998	13 Years	Secondary (6th to 8th Standard)		Semi Pucca	Yes	No	1		Electricity		LPG		0					1	1	1	1	1	0	1	1	0	0	1	1	1	1	1	1	0	0	0	0	Rarely	Rarely	More Than Once A Day	Rarely	Rarely	Rarely	Once A Day	Never	Once A Day
Slums	2100000000	Girls	1998	13 Years	Primary (Up to 5th Standard)		Pucca	No	No		2	Electricity		LPG		1					0	0	1	0	0	0	0	1	0	0	0	1	0	0	0	1	0	0	0	0	Rarely	Rarely	More Than Once A Day	Rarely	Rarely	Rarely	Rarely	Rarely	Rarely
Slums	2000000000	Girls	1998	13 Years	Secondary (6th to 8th Standard)		Semi Pucca	Yes	No		1	Electricity		LPG		1					0	0	0	1	1	0	0	0	0	0	1	1	0	0	0	1	0	0	0	0	Once A Week	Once A Week	More Than Once A Day	Rarely	Rarely	Rarely	Once A Week	Rarely	Rarely
Slums	2000000000	Girls	1999	12 Years	Secondary (6th to 8th Standard)		Pucca	Yes	No		1	Electricity		Electricity		1					0	0	0	0	0	0	0	1	1	0	1	1	0	0	0	1	0	0	0	0	Rarely	Rarely	More Than Once A Day	Rarely	Rarely	Rarely	Rarely	Rarely	Rarely
Slums	2000000000	Girls	1999	12 Years	Discontinued Studies	3	Semi Pucca	Yes	No		1	Electricity		Kerosene		0					0	0	1	0	1	0	0	1	0	0	0		0	1	0	0	0	0	0	0	Rarely	Rarely	More Than Once A Day	Rarely	Rarely	Never	Once A Week	Never	Never
Slums	2100000000	Boys	1995	15 Years	Discontinued Studies	5	Pucca	Yes	No		2	Electricity		Wood		1					0	0	0	0	1	0	0	1	0	0	0	1	0	0	0	0	0	0	0	0	Rarely	Never	More Than Once A Day	Rarely	Rarely	Rarely	Rarely	Rarely	Rarely
Slums	2000000000	Boys	1999	12 Years	Secondary (6th to 8th Standard)		Pucca	Yes	No		2	Electricity		LPG		1					0	0	1	1	1	0	0	1	0	1	1	1	1	1	0	1	0	0	0	0	Rarely	Once A Day	Once A Day	Once A Day	Rarely	Never	Rarely	Rarely	Rarely
Slums	2000000000	Boys	1997	14 Years	Higher Secondary (9th to 10th Standard)		Pucca	Yes	Yes		1	Electricity		LPG		0					0	0	1	1	0	1	1	1	0	0	0	0	1	1	1	1	0	0	0	0	Once A Day	More Than Once A Day	More Than Once A Day	Rarely	Rarely	Rarely	Rarely	Rarely	Rarely
Slums	2100000000	Boys	1999	12 Years	Secondary (6th to 8th Standard)		Semi Pucca	No	No		1	Electricity		LPG		0					0	0	1	0	1	0	1	0	0	1	1	1	1	1	0	0	0	1	0	0	Once A Week	Rarely	More Than Once A Day	Once A Day	Rarely	Rarely	Rarely	Rarely	Rarely
Slums	2000000000	Boys	1999	12 Years	Secondary (6th to 8th Standard)		Kutcha	No	No		2	Electricity		LPG		0					0	0	1	0	1	0	1	1	1	0	0	1	1	1	1	1	0	0	0	0	Once A Week	Rarely	More Than Once A Day	Rarely	Rarely	Never	Rarely	Rarely	Rarely
Slums	2000000000	Girls	1998	13 Years	Secondary (6th to 8th Standard)		Semi Pucca	Yes	Yes		1	Electricity		LPG		0					0	1	1	1	1	0	0	1	1	1	1	1	1	1	1	1	0	0	0	0	Once A Day	Never	Once A Day	Rarely	Once A Day	Once A Day	Rarely	Never	Rarely
Slums	2000000000	Girls	1999	12 Years	Secondary (6th to 8th Standard)		Semi Pucca	Yes	No		1	Electricity		Kerosene			0				0	0	1	0	1	0	1	1	1	0	0	0	0	1	0	1	0	0	0	0	Rarely	Rarely	Rarely	Rarely	Rarely	Rarely	Never	Never	Never
Slums	2100000000	Girls	1998	13 Years	Secondary (6th to 8th Standard)		Pucca	Yes	Yes		2	Electricity		LPG		1					0	0	1	1	1	0	0	1	0	0	1	1	1	1	1	0	0	0	0	0	Rarely	More Than Once A Day	More Than Once A Day	Rarely	Rarely	Rarely	Rarely	Rarely	Rarely
Slums	2100000000	Girls	1999	12 Years	Secondary (6th to 8th Standard)		Pucca	Yes	No	0		Electricity		LPG		0					0	0	1	1	1	0	1	1	0	1	1	1	1	1	1	1	0	0	0	0	Rarely	Rarely	More Than Once A Day	Rarely	Rarely	Rarely	Rarely	Rarely	Rarely
Slums	2000000000	Girls	1996	15 Years	Higher Secondary (9th to 10th Standard)		Pucca	Yes	No		2	Electricity		LPG		0					0	1	1	0	1	0	1	1	0	1	1	1	1	1	1	1	0	0	0	0	Once A Week	Once A Week	More Than Once A Day	Rarely	Rarely	Rarely	Once A Week	Never	Rarely
Slums	2000000000	Boys	1996	15 Years	Higher Secondary (9th to 10th Standard)		Pucca	Yes	Yes	0		Electricity		LPG		1					0	1	1	1	1	0	0	1	0	1	1	1	1	1	1	1	0	0	0	0	Rarely	Rarely	More Than Once A Day	Rarely	More Than Once A Day	Rarely	More Than Once A Day	Rarely	Never
Slums	2000000000	Boys	1999	12 Years	Primary (Up to 5th Standard)		Pucca	Yes	Yes		1	Electricity		LPG		1					0	0	1	1	1	0	0	1	0	0	1	1	1	1	0	0	0	0	0	0	Rarely	Rarely	More Than Once A Day	Rarely	Rarely	Rarely	Rarely	Rarely	Rarely
Slums	2000000000	Boys	1999	12 Years	Secondary (6th to 8th Standard)		Pucca	Yes	No		1	Electricity		LPG		0					0	0	1	0	1	0	1	1	0	0	1	1	0	1	1	1	0	0	0	0	Rarely	Rarely	More Than Once A Day	Rarely	Rarely	Rarely	Never	Rarely	Rarely
Slums	2000000000	Girls	1996	15 Years	Illiterate		Pucca	No	No		1	Electricity		Kerosene		0					0	0	1	0	1	0	1	1	0	1	0	1	1	1	0	0	0	0	0	0	Once A Day	Never	More Than Once A Day	Never	Rarely	Rarely	Rarely	Never	Rarely
Slums	2000000000	Girls	1996	15 Years	Discontinued Studies	7	Semi Pucca	Yes	No		1	Electricity		LPG		1					0	0	1	0	1	0	0	1	0	0	1	0	1	0	0	0	0	0	0	0	Once A Week	Once A Week	More Than Once A Day	Never	Rarely	Rarely	Never	Never	Rarely
Slums	2100000000	Girls	1998	12 Years	Secondary (6th to 8th Standard)		Semi Pucca	Yes	No		2	Electricity		LPG		0					0	0	1	0	1	0	1	1	0	1	1	1	1	1	0	1	0	0	0	0	Rarely	Rarely	More Than Once A Day	Rarely	Rarely	Rarely	More Than Once A Day	Rarely	Rarely
Slums	2100000000	Boys	1997	14 Years	Primary (Up to 5th Standard)		Pucca	Yes	Yes		2	Electricity		LPG		0					0	0	1	1	1	0	1	1	1	1	1	1	1	1	1	1	0	0	0	0	Rarely	Rarely	Rarely	Rarely	Rarely	Rarely	Rarely	Rarely	Rarely
Slums	2000000000	Boys	1998	13 Years	Secondary (6th to 8th Standard)		Semi Pucca	Yes	No		1	Electricity		LPG		0					0	1	1	1	1	0	0	1	0	1	1	1	1	1	1	1	0	0	0	0	Rarely	Rarely	More Than Once A Day	Rarely	Rarely	Rarely	Never	Rarely	Rarely
Slums	2000000000	Boys	1999	12 Years	Primary (Up to 5th Standard)		Pucca	Yes	No		1	Electricity		LPG		0					0	0	1	1	1	0	0	1	0	0	1	1	1	1	1	0	0	0	0	0	Once A Day	Once A Day	More Than Once A Day	Rarely	Rarely	Rarely	Rarely	Rarely	Rarely
Slums	2000000000	Girls	1997	14 Years	Discontinued Studies	4	Semi Pucca	No	No		2	Electricity		LPG		0					0	1	1	0	1	0	1	1	1	1	1	1	1	1	0	1	0	0	0	0	Rarely	Once A Day	More Than Once A Day	Rarely	Rarely	Rarely	Rarely	Never	More Than Once A Day
Slums	2100000000	Girls	1998	13 Years	Higher Secondary (9th to 10th Standard)		Pucca	Yes	Yes		2	Electricity		LPG		1					0	0	1	1	1	0	1	1	1	0	0	1	1	1	1	1	0	0	0	0	Once A Week	Once A Week	Once A Day	Once A Week	Rarely	Rarely	Never	Never	Never
Slums	2000000000	Girls	1998	13 Years	Secondary (6th to 8th Standard)		Pucca	No	No		1	Electricity		Kerosene		0					0	0	1	0	1	0	1	1	0	1	1	1	1	1	0	1	0	0	0	0	More Than Once A Day	Rarely	More Than Once A Day	Rarely	Rarely	Rarely	Rarely	Rarely	Rarely
Slums	2000000000	Boys	1997	14 Years	Discontinued Studies	5	Pucca	Yes	Yes		1	Electricity		LPG		1					0	0	1	1	1	0	0	1	1	1	1	1	1	1	0	1	0	0	0	0	Rarely	Rarely	More Than Once A Day	Rarely	Rarely	Rarely	Rarely	Rarely	Rarely
Slums	2000000000	Girls	1999	12 Years	Secondary (6th to 8th Standard)		Pucca	Yes	Yes		1	Electricity		LPG		0					0	0	1	1	1	0	1	1	1	1	1	1	0	1	1	1	0	1	0	0	Once A Week	Once A Day	More Than Once A Day	Never	Rarely	Never	Once A Day	Never	Never
Slums	2000000000	Girls	1999	12 Years	Secondary (6th to 8th Standard)		Pucca	Yes	No		2	Electricity		LPG		1					0	0	1	1	1	0	0	1	0	0	0	1	0	1	0	1	0	1	0	0	Once A Day	Rarely	More Than Once A Day	Rarely	Once A Day	Rarely	Once A Day	Rarely	Rarely
Slums	2000000000	Boys	1997	14 Years	Discontinued Studies	6	Pucca	No	Yes		2	Electricity		LPG		1					0	0	1	0	1	0	1	1	0	0	1	1	1	1	1	1	0	1	0	0	Rarely	Rarely	More Than Once A Day	Rarely	Rarely	Rarely	Rarely	Rarely	Rarely
Slums	2100000000	Boys	1999	12 Years	Secondary (6th to 8th Standard)		Pucca	Yes	Yes		2	Electricity		LPG		0					0	1	1	1	1	0	1	1	1	1	1	1	1	1	1	1	0	0	1	0	Once A Day	More Than Once A Day	Once A Day	Once A Week	Once A Day	Rarely	Never	Once A Day	Rarely
Slums	2000000000	Girls	1998	13 Years	Secondary (6th to 8th Standard)		Pucca	Yes	Yes		1	Electricity		Kerosene			0				0	0	1	0	0	0	0	1	0	1	1	1	1	1	0	1	0	0	0	0	Rarely	Once A Day	More Than Once A Day	Rarely	Rarely	Rarely	Rarely	Rarely	Rarely
Slums	2100000000	Girls	1998	13 Years	Primary (Up to 5th Standard)		Pucca	Yes	Yes		3	Electricity		LPG		0					0	0	1	0	1	0	1	1	0	1	1	1	1	1	0	1	0	0	0	0	Rarely	Rarely	More Than Once A Day	Rarely	Rarely	Rarely	Rarely	Rarely	Rarely
Slums	2000000000	Boys	1999	12 Years	Secondary (6th to 8th Standard)		Pucca	Yes	Yes		1	Electricity		LPG		0					0	0	1	1	1	0	1	1	0	1	1	1	1	1	1	1	0	0	0	0	Rarely	Rarely	More Than Once A Day	Rarely	Rarely	Rarely	Rarely	Rarely	Rarely
Slums	2000000000	Boys	1999	12 Years	Secondary (6th to 8th Standard)		Semi Pucca	Yes	No		0	Electricity		LPG		0					0	0	1	0	1	0	1	1	0	0	0	1	1	1	0	1	0	0	0	0	Once A Week	Once A Week	More Than Once A Day	Rarely	Rarely	Rarely	Once A Week	Rarely	Rarely
Slums	2100000000	Girls	1999	12 Years	Secondary (6th to 8th Standard)		Kutcha	Yes	No		1	Electricity		Wood		0					0	0	1	0	1	0	1	1	0	1	1	0	0	0	0	0	0	0	0	0	Rarely	Rarely	More Than Once A Day	Rarely	Never	Never	Never	Never	Once A Week
Slums	2000000000	Girls	1999	12 Years	Secondary (6th to 8th Standard)		Pucca	Yes	Yes		1	Electricity		LPG		1					0	0	1	1	1	0	1	1	1	1	1	1	1	1	1	1	0	0	0	0	Rarely	More Than Once A Day	More Than Once A Day	Rarely	More Than Once A Day	Rarely	Never	Never	Never
Slums	2100000000	Girls	1998	12 Years	Secondary (6th to 8th Standard)		Semi Pucca	Yes	No		2	Electricity		LPG		0					0	0	1	1	0	1	0	1	1	1	1	1	1	1	0	1	0	0	0	0	Once A Day	Once A Day	More Than Once A Day	Once A Week	Never	Rarely	Once A Day	Rarely	Never
Slums	2000000000	Boys	1997	14 Years	Higher Secondary (9th to 10th Standard)		Semi Pucca	Yes	No		1	Electricity		LPG		0					0	0	1	1	0	0	1	1	1	0	1	1	1	1	0	1	0	0	0	0	Once A Day	Rarely	More Than Once A Day	Rarely	Rarely	Rarely	Never	Never	Rarely
Slums	2000000000	Boys	1997	14 Years	Secondary (6th to 8th Standard)		Kutcha	Yes	No		0	Electricity		LPG		0					0	0	1	1	1	0	1	1	1	1	1	1	1	1	0	1	0	0	0	0	Rarely	Rarely	More Than Once A Day	Rarely	Rarely	Rarely	Rarely	Rarely	Never
Slums	2100000000	Girls	1999	12 Years	Secondary (6th to 8th Standard)		Pucca	Yes	Yes		2	Electricity		LPG		0					0	0	0	0	1	0	0	1	0	1	1	1	0	0	0	1	1	0	0	0	More Than Once A Day	More Than Once A Day	More Than Once A Day	Rarely	Rarely	Rarely	Rarely	Rarely	Rarely
Slums	2100000000	Boys	1998	13 Years	Secondary (6th to 8th Standard)		Pucca	Yes	Yes		2	Electricity		LPG		0					0	0	1	0	1	0	1	1	0	0	0	1	0	1	0	1	0	0	0	0	More Than Once A Day	More Than Once A Day	More Than Once A Day	Never	Never	Never	Rarely	Rarely	Rarely
Slums	2000000000	Girls	1999	12 Years	Secondary (6th to 8th Standard)		Kutcha	Yes	No		1	Other Sources	candle	Wood		0					0	0	0	0	0	0	0	0	0	0	1	0	0	1	1	0	0	0	0	0	Rarely	Rarely	More Than Once A Day	Rarely	Rarely	Rarely	Once A Day	Never	Rarely
Slums	2000000000	Girls	1996	15 Years	Secondary (6th to 8th Standard)		Pucca	Yes	No	1		Electricity		LPG		0					0	0	1	0	1	0	1	1	0	0	0	1	1	1	1	1	0	0	0	0	Rarely	Rarely	More Than Once A Day	Once A Day	Never	Never	Never	Never	Rarely
Slums	2000000000	Girls	1997	14 Years	Higher Secondary (9th to 10th Standard)		Pucca	Yes	Yes		2	Electricity		LPG		0					0	0	1	1	1	0	0	1	1	1	1	1	1	1	1	1	0	0	0	0	Rarely	Rarely	Rarely	Rarely	Rarely	Rarely	Rarely	Rarely	Once A Day
Slums	2100000000	Girls	1998	13 Years	Illiterate		Pucca	Yes	No		1	Electricity		Wood		1					0	0	1	1	1	0	1	1	1	1	0	1	1	0	1	1	0	0	0	0	Rarely	More Than Once A Day	Rarely	Rarely	Rarely	More Than Once A Day	Rarely	Rarely	Rarely
Slums	2000000000	Boys	1999	12 Years	Primary (Up to 5th Standard)		Pucca	Yes	Yes		1	Electricity		LPG		1					0	0	1	0	1	0	0	1	0	0	1	1	1	1	0	1	0	1	0	0	Rarely	Rarely	More Than Once A Day	Rarely	Rarely	Rarely	Rarely	Rarely	Rarely
[truncated: 90 more columns]
